# Supplementary material for: 2,3,7,8 Tetrachlorodibenzo-p-dioxin-induced RNA abundance changes identify Ackr3, Col18a1, Cyb5a and Glud1 as candidate mediators of toxicity
Source: Arch Toxicol. 2016 Apr 30;91(1):325–38. doi: 10.1007/s00204-016-1720-0 (PMC5225275; doi:10.1007/s00204-016-1720-0)
Supplement: Supplementary file 1 — Supplementary material 1 (XLSX 18 kb) [file 204_2016_1720_MOESM1_ESM.xlsx]

## Sheet: Sheet1
TCDD-induced RNA abundance changes identify candidate mediators of toxicity
John D. Watson*, Stephenie D. Prokopec*, Ashley B. Smith*, Allan B. Okey†, Raimo Pohjanvirta‡,§, and Paul C. Boutros*,¶
*Informatics and Bio-computing Program, Ontario Institute for Cancer Research, Toronto, Canada.
†Department of Pharmacology and Toxicology, University of Toronto, Toronto, Canada.
‡Laboratory of Toxicology, National Institute for Health and Welfare, Kuopio Finland.
§Department of Food Hygiene and Environmental Health, University of Helsinki, Helsinki, Finland.
¶Department of Medical Biophysics, University of Toronto, Toronto, Canada.
Address for correspondence:
Dr. Paul C. Boutros
MaRS Centre, South Tower
101 College Street
Toronto, Ontario, Canada
M5G 0A3
Email: Paul.Boutros@oicr.on.ca Phone: 416-673-8564
Fax: 416-673-8564
Phone: 416-673-8564
Animal name	Experiment		Initial BW	Terminal BW		Treatment	Time		Note
HW10D10	s331		353	373		C
HW10D11	s331		335	361		C			T = 100 µg/kg TCDD ig.
HW10D13	s331		341	347		T			C = corn oil 5 ml/kg ig.
HW10D14	s331		343	352		C
HW10D17	s331		336	348		C
HW10D18	s331		333	329		T
HW10D1	s331		347	339		T
HW10D5	s331		372	396		C
HW10D8	s331		345	347		T
HW10D9	s331		325	325		T
HW10	S315B		347	375		C	16 days
HW11	S315B		446	406		T	16 days
HW12	S315B		352	310		T	16 days
HW13	S315B		351	317		T	16 days
HW14	S315B		352	330		T	16 days
HW1	S315B		429	ND		C	1.5 h
HW2	S315B		359	ND		C	1.5 h
HW3	S315B		395	ND		C	1.5 h
HW4	S315B		444	ND		T	1.5 h
HW4D12	s331		331	337		C
HW4D15	s331		333	332		T
HW4D16	s331		316	316		C
HW4D19	s331		313	321		T
HW4D20	s331		322	325		C
HW4D2	s331		323	338		C
HW4D3	s331		324	331		T
HW4D4	s331		320	331		T
HW5	S315B		381	ND		T	1.5 h
HW6	S315B		376	ND		T	1.5 h
HW7	S315B		391	400		C	16 days
HW8	S315B		413	415		C	16 days
HW9	S315B		374	381		C	16 days
LE100	S315		280	281		Untreated	19 h
LE101	S315B		301	291		Untreated	19 h
LE102	S315B		337	311		Untreated	19 h
LE10D27	S331		247	266		C
LE10D28	S331		277	284		C
LE10D29	S331		267	177		T
LE10D30	S331		297	196		T
LE10D33	S331		267	188		T
LE10D34	S331		318	215		T
LE10D35	S331		250	269		C
LE10D37	S331		298	306		C
LE10D38	S331		265	189		T
LE4D50	S315B		281	246		T
LE4D51	S315B		274	276		C
LE4D52	S315B		275	257		T
LE4D53	S315B		264	265		C
LE4D55	S315B		277	262		T
LE4D56	S315B		292	285		C
LE4D57	S315B		282	273		C
LE4D58	S315B		226	218		T
LE52	S315		280	261		C	19 h
LE53	S315		294	287		C	19 h
LE54	S315		304	287		C	19 h
LE55	S315		303	305		C	19 h
LE56	S315		321	306		T0.001	19 h
LE57	S315		302	298		T0.001	19 h
LE58	S315		295	287		T0.001	19 h
LE59	S315		336	328		T0.001	19 h
LE60	S315		291	279		T0.01	19 h
LE61	S315		295	297		T0.01	19 h
LE62	S315		319	320		T0.01	19 h
LE63	S315		297	304		T0.01	19 h
LE64	S315		304	289		T0.1	19 h
LE65	S315		306	295		T0.1	19 h
LE66	S315		308	287		T0.1	19 h
LE67	S315		298	288		T0.1	19 h
LE68	S315		311	316		T1	19 h
LE69	S315		292	283		T1	19 h
LE70	S315		329	321		T1	19 h
LE71	S315		302	305		T1	19 h
LE72	S315		273	258		T10	19 h
LE73	S315		323	327		T10	19 h
LE74	S315		305	306		T10	19 h
LE75	S315		319	319		T10	19 h
LE76	S315		293	290		T50	19 h
LE77	S315		327	317		T50	19 h
LE78	S315		293	298		T50	19 h
LE79	S315		308	294		T50	19 h
LE80	S315		300	296		T100	19 h
LE81	S315		299	285		T100	19 h
LE82	S315		285	275		T100	19 h
LE83	S315		305	301		T100	19 h
LE84	S315		288	282		T1000	19 h
LE85	S315		323	312		T1000	19 h
LE86	S315		327	321		T1000	19 h
LE87	S315		299	301		T1000	19 h
LE88	S315		297	ND		T	10 h
LE89	S315		293	ND		T	10 h
LE90	S315		338	ND		T	10 h
LE91	S315		293	ND		T	10 h
LE92	S315		289	ND		T	6 h
LE93	S315		319	ND		T	6 h
LE94	S315		305	ND		T	6 h
LE95	S315		340	ND		T	6 h
LE96	S315		349	ND		T	3 h
LE97	S315		289	ND		T	3 h
LE98	S315		291	ND		T	3 h
LE99	S315		307	ND		T	3 h
WW10	S315		360	362		T0.01	19 h
WW11	S315		377	376		T0.01	19 h
WW12	S315		431	430		T0.01	19 h
WW13	S315		333	331		T0.1	19 h
WW14	S315		428	428		T0.1	19 h
WW15	S315		416	418		T0.1	19 h
WW16	S315		363	367		T0.1	19 h
WW17	S315		397	397		T1	19 h
WW18	S315		383	377		T1	19 h
WW19	S315		402	398		T1	19 h
WW1	S315		391	392		C	19 h
WW20	S315		306	310		T1	19 h
WW21	S315		369	371		T10	19 h
WW22	S315		427	432		T10	19 h
WW23	S315		423	418		T10	19 h
WW24	S315		350	346		T10	19 h
WW25	S315		408	402		T100	19 h
WW26	S315		318	314		T100	19 h
WW27	S315		373	362		T100	19 h
WW28	S315		434	424		T100	19 h
WW29	S315		417	418		T1000	19 h
WW2	S315		414	404		C	19 h
WW30	S315		408	411		T1000	19 h
WW31	S315		359	350		T1000	19 h
WW32	S315		398	394		T1000	19 h
WW33	S315		349	353		T3000	19 h
WW34	S315		382	374		T3000	19 h
WW35	S315		359	359		T3000	19 h
WW36	S315		392	385		T3000	19 h
WW37	S315		396	ND		T	10 h
WW38	S315		449	ND		T	10 h
WW39	S315		382	ND		T	10 h
WW3	S315		375	376		C	19 h
WW40	S315		345	ND		T	10 h
WW41	S315		400	ND		T	6 h
WW42	S315		362	ND		T	6 h
WW43	S315		366	ND		T	6 h
WW44	S315		391	ND		T	6 h
WW45	S315		374	ND		T	3 h
WW46	S315		360	ND		T	3 h
WW47	S315		425	ND		T	3 h
WW48	S315		369	ND		T	3 h
WW49	S315		361	358		Untreated	19 h
WW4	S315		332	337		C	19 h
WW50	S315		411	406		Untreated	19 h
WW51	S315		386	372		Untreated	19 h
WW5	S315		352	355		T0.001	19 h
WW6	S315		438	429		T0.001	19 h
WW7	S315		323	317		T0.001	19 h
WW8	S315		393	386		T0.001	19 h
WW9	S315		374	366		T0.01	19 h
