# Supplementary material for: 2,3,7,8 Tetrachlorodibenzo-p-dioxin-induced RNA abundance changes identify Ackr3, Col18a1, Cyb5a and Glud1 as candidate mediators of toxicity
Source: Arch Toxicol. 2016 Apr 30;91(1):325–38. doi: 10.1007/s00204-016-1720-0 (PMC5225275; doi:10.1007/s00204-016-1720-0)
Supplement: Supplementary file 3 — Supplementary material 3 (XLSX 775 kb) [file 204_2016_1720_MOESM3_ESM.xlsx]

## Sheet: Definitions
	nCounter™ CodeSet Design Report - Definitions
	Section 1: Customer Order Info
	[CUSTOMER_INFO]
	Section 2: GX CodeSet summary
	[CODESET_SUMMARY]
	Organism
	CodeSet Name:	Name of CodeSet
	CodeSet Version:	Version of CodeSet
	CodeSet Quote Number:	Quote Number for CodeSet request
	CodeSet PO Number:	Purchase Order number for CodeSet
	CodeSet Part Number	Nanostring Part Number for this version of this CodeSet
	CodeSet Requested Probe Count:	Number of requested targets
	CodeSet Confirmed Probe Count:	Number of unique sequence targets
	CodeSet Discrepancy Notes:
	CodeSet Ideal Probe Count:	Number of probe pairs passing ideal quality cutoffs
	CodeSet cutoff Exceptions	Summary of non-ideal exceptions in this library:
		Xhyb = Cross hybridization potential
	Xhyb: Tm: GC: Structural:	Tm = out of range melting temp
	(some probes may be in multiple categories):	GC = GC content ratio out of range
		Structural = secondary structure interference potential
	Section 3: Transcript Variant Coverage columns:
	[TRANSCRIPT_VARIANT_DATA]
	1 - Target Accession:	Accession identifier for the mRNA target sequence.
	2 - Gene:	Common name for mRNA target sequence, as defined by RefSeq.
	3 - Number of Transcript Variants Covered:	Count of all known transcript variants that the probe will hit.
	4 - Number of Known Transcript Variants:	Count of all known transcript variants for this gene.
	5 - Accession for Non-Target TV's being hit:	List of accessions of transcript variants of requested target, excluding target accession.
	Section 4: Detailed probe information columns:
	[CODESET_DETAILS]
	1 - Customer Identifiers:	Default is RefSeq Gene name, otherwise specified by customer
	2 - Accession number:	Accession number of requested target sequence.
	3 - Target Region in accession:	Region in the target mRNA being probed.
	4 - Target Sequence:	Sequence of target region.
	5 - Tm of capture probe IF below or above cutoff:	For probes with a Tm out of range, calculated Tm's are posted.
	6 - Tm of reporter probe IF below or above cutoff	For probes with a Tm out of range, calculated Tm's are posted.
	7 - Exception Flags
	[ T ]	Tm out of range
	[ X ]	Cross hyb signal expected
	[ V ]	Variant Specific
	[ S ]	Structural issues (GC%, hairpins, poly-G etc)
	[ C ]	Custom Sequence
	8 - Gene:	Common name for mRNA target sequence, as defined by RefSeq.
	9 - Part Numbers:	NanoString part number for this probe pair.
	10 - Nanostring Internal Identifiers
	11 – Comments

## Sheet: Design Data
	nCounter™ CodeSet Design Report - Data
	CUSTOMER INFORMATION
	Customer Name:	Kelly Jackson
	Customer Institute:	Univ of Toronto - UHN
	CODESET SUMMARY
	CodeSet Name:	Watson_1
	CodeSet Report Version:	1
	CodeSet Design Report Date	6/18/10
	CodeSet Quote #:	SQ-00839
	CodeSet PO:
	CodeSet requested probe count:	54
	CodeSet confirmed probe count:	54
	CodeSet notes:	* Several probes xhyb with PREDICTED transcripts - most identified in RefSeq as similar to intended target - see comments below
	CodeSet Tier1 pass:	48
	CodeSet Probe Exceptions:	Xhyb	TM	GC	Structure
	Exception Count:	5	1	0	0
TCDD-induced RNA abundance changes identify candidate mediators of toxicity
John D. Watson*, Stephenie D. Prokopec*, Ashley B. Smith*, Allan B. Okey†, Raimo Pohjanvirta‡,§, and Paul C. Boutros*,¶
*Informatics and Bio-computing Program, Ontario Institute for Cancer Research, Toronto, Canada.
†Department of Pharmacology and Toxicology, University of Toronto, Toronto, Canada.
‡Laboratory of Toxicology, National Institute for Health and Welfare, Kuopio Finland.
§Department of Food Hygiene and Environmental Health, University of Helsinki, Helsinki, Finland.
¶Department of Medical Biophysics, University of Toronto, Toronto, Canada.
Address for correspondence:
Dr. Paul C. Boutros
MaRS Centre, South Tower
101 College Street
Toronto, Ontario, Canada
M5G 0A3
Email: Paul.Boutros@oicr.on.ca Phone: 416-673-8564
Fax: 416-673-8564
	TRANSCRIPT VARIANT DATA
	Target Accession	Gene	TVs Hit	Other TVs giving signal
35	NM_031079	Pde2a	2	NM_001143847.1
41	XM_573211	RGD1559716_predicted	2	XM_001081576.1
44	NM_001034068	Tpm1	2	NM_001034075.1
	CODESET DETAILS
	Customer Identifier	Accession	Targeted Region	Target Sequence	Tm_CP	Tm_RP	Flags	Gene	PN(CP;RP)	NSID	Comments
1	Gapdh	NM_017008.2	850-950	TGGTGAAGGTCGGTGTGAACGGATTTGGCCGTATCGGACGCCTGGTTACCAGGGCTGCCTTCTCTTGTGACAAAGTGGACATTGTTGCCATCAACGACCC	82	82		Gapdh	302366;202366	NM_017008.2:850
2	Pgk1	NM_053291.3	1565-1665	CACTGTTCATGACAGCATGGAAATAACGGTGAGATTCCAGCTGTAGGTTTGGAGTTGATCTATTGAACAATAAAGATGCCCACTGAAACTGAAGAAAAAA	80	81		Pgk1	330667;230667	NM_053291.3:1565
3	Hprt1	NM_012583.2	20-120	AGCTTCCTCCTCAGACCGCTTTTCCCGCGAGCCGACCGGTTCTGTCATGTCGACCCTCAGTCCCAGCGTCGTGATTAGTGATGATGAACCAGGTTATGAC	81	82		Hprt	305775;205775	NM_012583.2:20
4	Sdha	NM_130428.1	1460-1560	CCTCCGATTAAGGCAAATGCTGGAGAAGAGTCGGTTATGAATCTTGACAAGTTGAGATTTGCTGATGGAAGTGTAAGAACATCAGAGCTGCGCCTCAGCA	81	83		Sdha	330669;230669	NM_130428.1:1460
5	Ppia	NM_017101.1	603-703	CCCCATCTGCTCGCAATACCCTGTAATCTCTGCTCTCACTGAAGTTCTTTGGGTTCCATATTTTCCTCATTCCCCTTCAAGTCTAGCAGGATTGCAAAGT	80	75	X;	Ppia	328320;228320	NM_017101.1:603	Also may target PREDICTED: Rattus norvegicus similar to peptidylprolyl isomerase A transcripts (XR_008445 XR_007558 XR_009383 XR_005592 XR_007311 XR_006077 XM_341363 XM_001075526)
6	Eef1a1	NM_175838.1	1335-1435	CTTGGTCGTTTTGCTGTTCGTGACATGAGGCAGACAGTTGCTGTGGGTGTCATCAAAGCCGTGGACAAGAAGGCTGCAGGAGCTGGCAAAGTCACCAAGT	80	83	X;	Eef1a1	302808;202808	NM_175838.1:1335	hits predicted "similar to" eukaryotic translation elongation factors: XR_007414.1;XR_006078.1;XR_007365.1;XR_008631.1;XR_007139.1;XR_007291.1;XR_007219.1;XR_008782.1;XR_006926.1;XR_009124.1;XR_005639.1;XR_008756.1;XR_006101.1;XR_008593.1;XR_009390.1;XR_006747.1;XR_007363.1;XR_006893.1;XR_008920.1;XR_006664.1;XR_008990.1;
7	Rpl13A	NM_173340.2	34-134	AGTATTGGATGGCCGGGGCCATCTTCTGGGCCGCCTGGCGGCCATTGTGGCCAAGCAGGTACTGCTGGGCCGAAAGGTGGTGGTTGTACGCTGTGAGGGC	88	87	X;	Rpl13a	330635;230635	NM_173340.2:34	xhybs with PREDICTED: Rattus norvegicus similar to ribosomal protein L13A (XM_214370 XR_005918 XM_001070383 XR_007916) - @ >93%
8	Cyp1a1	NM_012540.2	20-120	AGAACACTCTTCAGTTCAGTCCTTCCTCACAGCCAAAGCAGCCACCTAGATCATGCCTTCTGTGTATGGATTCCCAGCCTTCACATCAGCCACAGAGCTG	82	82		Cyp1a1	302365;202365	NM_012540.2:20
9	Cyp1a2	NM_012541.2	815-915	GTCCAGGAACACTATCAAGACTTCAACAAGAACAGTATCCAGGACATCACAGGCGCCCTGTTCAAGCACAGTGAGAACTACAAAGACAACGGTGGTCTCA	79	83		Cyp1a2	302438;202438	NM_012541.2:815
10	Cyp1b1	NM_012940.1	1715-1815	GACGGCTTCATTAACAAGGCACTAGCCAGCAGCGTGATGATATTTTCAGTGGGCAAACGACGGTGCATCGGCGAGGAGTTGTCTAAGACGCTTCTGTTTC	78	81		Cyp1b1	302454;202454	NM_012940.1:1715
11	Nfe2l2	NM_031789.1	1315-1415	ATACAACAAAAAAAGAAGTACCTGTGAGTCCTGGTCATCAAAAAGTCCCATTCACAAAAGACAAACATTCAAGCCGATTAGAGGCTCATCTCACAAGAGA	82	81		Nfe2l2	330662;230662	NM_031789.1:1315
12	Nqo1	NM_017000.2	250-350	GCCGAAGGACTCGGAGAACTTTCAGTACCCTGTTGAGTCATCTCTGGCGTATAAGGAAGGCCGCCTGAGCCCGGATATTGTAGCTGAACAGAAAAAGCTG	82	81		Nqo1	302461;202461	NM_017000.2:250
13	Tiparp	NM_001107679.1	1005-1105	TTCTGCAAGGCACTTGCATTTATGGCAGGGATTGTTTGAAACATCACACCGTATTGCCCTATCATTGGCAGATCAAAAGGACAACCACTCAAAAGTGGCA	80	84		Tiparp	330650;230650	NM_001107679.1:1005
14	Ahrr	NM_001024285.1	2515-2615	TCTGAGGCTATTAGTCAGAAACTGAGGCCATACTTTGTACGATGATAGTCAGGGAAATATCCTATACCATGGAGATTTTTGTGGGTCACTGAGCATGGTT	81	80		Ahrr	330642;230642	NM_001024285.1:2515
15	Aldh3a1	NM_031972.1	158-258	TGTGTAGGAGTTGCAATGAGCAGTATCAGTGACACCGTGAAACGGGCCAGGGAGGCCTTTAACTCCGGCAAGACTCGATCGCTGCAGTTCCGAATCCAGC	84	83		Aldh3a1	330663;230663	NM_031972.1:158
16	Cyp2a1	NM_012692.1	855-955	TGGCAATTCAGAGTTCCACATGAAGAACCTAGTGATGACAACACTAAGCCTCTTCTTTGCTGGGTCTGAGACAGTCAGCTCCACACTACGCTACGGCTTC	82	83		Cyp2a1	330654;230654	NM_012692.1:855
17	Cyp2s1	NM_001107495.1	2350-2450	TACAGACAGGGACCACAGACCCAGAGGAAAAAATTCCCAGTCGTGTTTTACATAATTGCATTATCAGGGGCCTGCTCTCAAACACATTCTGATCTCAGGC	84	81		Cyp2s1	330648;230648	NM_001107495.1:2350
18	Ugt1a1	NM_012683.2	20-120	CCGTGGTGTGCCGGAGCTCATGTTCGCTTCTGCTTCTTCCGTGCCTTCTGCTGTGTGTGTTGGGTCCCTCTGCGTCCCATGCTGGGAAGCTGTTAGTGAT	81	82		Ugt1a1	302444;202444	NM_012683.2:20
19	Ccbl1	NM_001013164.3	215-315	TGACTTCTCGCCTCCGGACTTTGCAACGCAAGCTTTTCAGCAGGCTACCAGTGGGAACTTCATGCTCAACCAGTACACCAGGGCATTTGGTTACCCACCA	84	84		Ccbl1	330640;230640	NM_001013164.3:215
20	Cmkor1	NM_053352.1	870-970	CCTGGTGTGTTGGCTGCCGTACCATTTTGTGGTTCTGCTGGACATCTTCTCTATCTTGCACTACATCCCGTTCACCTGCCAACTGGAGAATGTGCTCTTT	80	81		Cmkor1	311346;211346	NM_053352.1:870
21	Col18a1	NM_053489.1	233-333	TCTTTGGACCATACTCCAAAAGTAGTCAGATGGCCCAGTATCACTTCCCTAAACTCTTCTTCCGGGACTTTTCGCTGCTGTTCGAAGTCCGGCCAACCAC	82	82		Col18a1	330634;230634	NM_053489.1:233
22	Cyb5	NM_022245.1	400-500	AACTGGGTGATCCCAGCCATCTCAGCCCTGGTGGTAGCTCTGATGTATCGCCTCTACATGGCAGAAGATTAACCTGTCTGTCCGAAGCCAAGGAAGGAAA	84	83		Cyb5	330658;230658	NM_022245.1:400
23	Eml4_predicted	NM_001108008.1	1335-1435	AGCAGACAGATCAAAGCTCATGACGGCAGTGTGTTTACGCTTTGTCAGATGAGAAATGGGATGCTATTAACTGGAGGCGGGAAAGACAGAAAAATAATTT	81	83		Eml4	330651;230651	NM_001108008.1:1335
24	Exoc3	NM_001024964.1	1765-1865	TAGGATCAAATGCTGTGGACATCATCTGTGTCACCGTAGAAGACTACTTCAATGACTTCGCCAAAATTAAAAAGCCATACAAAAAGAGGATGACAGCTGA	82	82		Exoc3	330643;230643	NM_001024964.1:1765
25	Fmo1	NM_012792.1	1290-1390	AGCATAGCGGATTTGGCTTGTGCTACTGCAAGGCTTTGCAATCCGATTACATAACGTACATAGATGACCTCCTGACCTCGATCAACGCAAAACCGGACCT	79	80		Fmo1	302447;202447	NM_012792.1:1290
26	Gfer	NM_013222.1	374-474	CACCTGGGCTTTCCTTCATACGCTGGCCGCCTATTACCCGGACATGCCCACGCCAGAACAACAGCAGGATATGGCCCAGTTCATACATATATTTTCCAAG	83	79		Gfer	330655;230655	NM_013222.1:374
27	Ghr	NM_017094.1	1360-1460	TATGACCCTGACATTTTGGATACCGATTTCCACACCAGTGACATGTGCGATGGTACCTCGGAGTTTGCTCAGCCGCAGAAGTTAAAAGCAGAAGCTGATC	80	84		Ghr	330656;230656	NM_017094.1:1360
28	Glud1	NM_012570.1	1370-1470	ATCTTACTTTGAGTGGCTAAAGAATCTAAATCACGTCAGCTATGGCCGATTGACCTTCAAATATGAAAGGGACTCGAACTACCACTTGCTCATGTCCGTT	79	81		Glud1	330653;230653	NM_012570.1:1370
29	Ivns1abp_predicted	NM_001047085.1	1205-1305	GATCACAACTGTAGGGAACACCATTTATGCAGTGGGAGGATTTGATGGCAATGAGTTTCTGAATACCGTGGAAGTCTACAACCTTGAGTCAAATGAGTGG	83	80		Ivns1abp	330645;230645	NM_001047085.1:1205
30	Lasp1	NM_032613.2	2185-2285	GCTGGCGGCACCATCTCTGGGCTGGTGCTAAACTCAAGTTCCTCCTTTGCATCTGGGGCCCGGGACAGTACTCACTCGATTTCATTCATCTCGGGCTTTT	84	81		Lasp1	330665;230665	NM_032613.2:2185
31	LOC308846	NM_001107536.1	1895-1995	TTAAAATGTGCCTCATGTTTGGTCACCATGTGCTGTCCCATGCAGGCAGACTGCTGACTACAGCCTCAAGGTTAAAGTGGCTCGTGTGTCTTGAGTAAGT	82	83		Uvrag	330649;230649	NM_001107536.1:1895
32	LOC368066	NM_001109022.1	885-985	TATAGCAATCATTTGTAAAGCCTTGCTCCATAGCCTCCTAACACTGACCATGTTGCTTCTCTCTATAACCTGGTCACCAGTTCACAAGGGAAAACTCAAG	81	81		Inmt	330652;230652	NM_001109022.1:885
33	Mawbp	NM_138530.2	110-210	AAATTGCGAGGGAAATGAACCTCTCAGAAACGGCTTTCATCCGGAAACTGCAGCCGACGGACAGCTTCTCACAAAGTTCTTGCTTTGGACTAAGGTGGTT	83	82		Mawbp	330670;230670	NM_138530.2:110
34	Neu1	NM_031522.2	485-585	GAGTGGTATTCCTCATCTATACCCTCTGTGCTCACAAGGTCAACTGCCAGGTGGCCTCTACCATGCTGGTTTGGAGTAAGGATGACGGCGTTTCCTGGAG	84	84		Neu1	330660;230660	NM_031522.2:485
35	Pde2a	NM_031079.1	1720-1820	CATATGAAGGTCTCTGACGATGAATACACCAAACTTCTCCATGATGGCATCCAACCTGTGGCCGCCATTGACTCCAACTTTGCCAACTTCACCTATACTC	82	82		Pde2a	330659;230659	NM_031079.1:1720
36	Perp_predicted	NM_001106265.2	420-520	TTTTCCTGAGAGTGATTGGAGGCCTTCTCGCACTGGCTGCTGTATTCCAGATCATCTCCCTGGTTATCTATCCCGTGAAGTACACACAAACCTTCAGGCT	82	82		Perp	330647;230647	NM_001106265.2:420
37	Pmm1	NM_001008323.1	472-572	TGGAGGAGAGGATCGAGTTCTCGGAGCTGGACAAGAAAGAGAAGATCCGGGAGAAGTTCGTGGCAGCCTTGAAGACAGAGTTTGCTGGCAAGGGGCTAAG	84	83		Pmm1	330638;230638	NM_001008323.1:472
38	Psmb4	NM_031629.1	230-330	CGGCTCCCTGGCTCGTTTCCGCATTATCTCTCGTATTATGCGAGTCAACGACAGCACTATGCTAGGTGCTTCAGGAGACTATGCTGATTTCCAGTATTTG	78	80		Psmb4	330661;230661	NM_031629.1:230
39	RGD1305831_predicted	NM_001100942.1	26-126	CAGAGGCCTTGGGTCGCAGCTGAAGGACAGTATTCCAGTTACAGAACTCTCAGCCAGTGGGCCTTTCGAGAGTCATGATCTTCTCCGGAAAGGGTTTTCT	85	80	X;	Pomp	330636;230636	NM_001100942.1:26	xhybs with PREDICTED: Rattus norvegicus hypothetical LOC366706 (XR_008008 & XR_006647) - @95%
40	RGD1311835	NM_001014202.1	1485-1585	CTTGTTGCTAGGCACTCCTATCCCTCTGAGCTGAGTGATCAAAACCATAGTGGAGTTGCTCCTGACACAGGGGATGGGTTTAATCACAATCCCTTGTGTT	84	82		RGD1311835	330641;230641	NM_001014202.1:1485
41	RGD1559716_predicted	XM_573211.2	1080-1180	GCATCCACCAAGATGCTGGAGAGATTTCCTAACAATCTTCCCAAACATCGAGAAAACGTGATTCCTGCTGATTCGGAGAAAAGGAGCTTTGAGGAGGTTA	82	82		RGD1559716_predicted	330671;230671	XM_573211.2:1080
42	Slco1a1	NM_017111.1	885-985	CGAAAGCACTTCCAAAGAAAGGACAACAGGAGAATGTTGCTGTGACTAAAGATGGCAAAGTTGAGAAATATGGAGGACAAGCCAGAGAGGAAAATCTTGG	73	77	T;	Slc21a1	302510;202510	NM_017111.1:885
43	Srxn1	NM_001047858.2	1985-2085	GGTCAGTTCATTCCTTAGATTTCAGGGGTGCAAGTGGACCCAGCTCTCAATGGGAGGAACTATAAAGAACGTGGGGCCATCTTTCATCACAGATGAATCT	81	84		Srxn1	330646;230646	NM_001047858.2:1985
44	Tpm1	NM_001034068.1	1000-1100	TAGGGCCAGGCACAGACCGTGCTTTCTATTGTACAGAGGTGATCCTCCCAGTGTAAAATAAACACTGTACGCTAGTCCTGTTTGCTATTCCTCTGCTCCT	83	78		Tpm1	330644;230644	NM_001034068.1:1000
45	Sdc1	NM_013026.2	1805-1905	CCTAGAAGAACCAAATCCGGACACCAAAACGTAGGCTTAGTTTGTGTGTTGTCTCTGAGTTTGTCGCTCATGCGTGCAACAGGGTATGGACTATCTGTTT	80	79		Sdc1	311254;211254	NM_013026.2:1805
46	Fdft1	NM_019238.2	195-295	GAAGACTTGCTATAAGTATCTTGATCAGACCAGTCGCAGCTTCGCCGCGGTTATCCAGGCGCTGGATGGGGACATACGTCATGCGGTGTGTGTGTTTTAC	83	82		Fdft1	330657;230657	NM_019238.2:195
47	Hagh	NM_033349.1	340-440	ACATCTGTTACTTTGTGAGCAAGCCTGGTAGCTCAGAGCCTTCTGCTGTGTTCACAGGTGACACATTGTTTGTTGCTGGCTGTGGGAAGTTCTATGAGGG	84	81		Hagh	330666;230666	NM_033349.1:340
48	Mug1	NM_023103.1	2115-2215	TGTTATGAAATGAACATGGTTGTACTATCAGCACCTGCTGTGGAATCTGAACTTTCACCAAGAGGGGGAGAGTTTGAAATGATGCCCTTGGGAGTAAATA	81	83		Mug1	311454;211454	NM_023103.1:2115
49	Nrbp2	NM_001135007.1	5-105	AATCGGTATGCGGTGCTGGAAGAATTGGCTCCAAGAGTTGGACAGAAGTGGTTTCCGAAGAGACCAGACATAGTCTTGCTGAGAGAACCACAGCTGCCTG	86	85	X;	Nrbp2	330637;230637	NM_001135007.1:5	xhybs with PREDICTED: Rattus norvegicus similar to nuclear receptor binding protein (XM_001057073 XM_001070614 XM_001070528) - @100%
50	Nudt4	NM_053598.1	2690-2790	TTAGACTTGACTTGTGTGGCGGGGTAAAGAAATGGCATCTTCCCACTAAGAACGAACCATCCAGTTCTTTTGTCAGTCACACTATGAAACAGGGAAGGTG	83	80		Nudt4	330668;230668	NM_053598.1:2690
51	Bbs2	NM_053618.1	1395-1495	GCACTCACAACCTTTCCAGCTCCATCCGGGTACCAATTACGCCTCCCAAAGATGTCCCTGTGGATCTGCACTTGAAAACCTTCGTGGGTTACAGAAGCAG	80	79		Bbs2	305801;205801	NM_053618.1:1395
52	Hsd17b12	NM_032066.1	170-270	TGTTACAGGTGGCACTGATGGAATTGGAAAATCATATGCAGAAGAGTTAGCAAAGCGTGGAATGAAGATTGTCTTGATAAGCAGATCCCAGGATAAACTG	81	81		Hsd17b12	330664;230664	NM_032066.1:170
53	Scn4b	NM_001008880.1	2905-3005	TTCCGCGTCTACTCCTGTCCTCATCTCTGGATGCGTACATGCAACATGCGTATGCCTCAGCCCTCTTCTTCTTTTTGCAACCATAGGCATCGTGACTCAG	83	78		Scn4b	311992;211992	NM_001008880.1:2905
54	Zfp422	NM_001012745.1	1995-2095	ATCATGCCAGTGGCCTCTTGGCGTTCCTTTGTTCTCTTGCAAACAGGGCCTGCATGAATAAACTATGTTACCAAGAAAGCCTGACTTACTTCTGGCTAAA	82	80		Zfp422_predicted	330639;230639	NM_001012745.1:1995
