# Supplementary material for: 2,3,7,8 Tetrachlorodibenzo-p-dioxin-induced RNA abundance changes identify Ackr3, Col18a1, Cyb5a and Glud1 as candidate mediators of toxicity
Source: Arch Toxicol. 2016 Apr 30;91(1):325–38. doi: 10.1007/s00204-016-1720-0 (PMC5225275; doi:10.1007/s00204-016-1720-0)
Supplement: Supplementary file 4 — Supplementary material 4 (TXT 11 kb) [file 204_2016_1720_MOESM4_ESM.txt]

TCDD-induced RNA abundance changes identify candidate mediators of toxicity
John D. Watson*, Stephenie D. Prokopec*, Ashley B. Smith*, Allan B. Okey†, Raimo Pohjanvirta‡,§, and Paul C. Boutros*,¶
*Informatics and Bio-computing Program, Ontario Institute for Cancer Research, Toronto, Canada.
†Department of Pharmacology and Toxicology, University of Toronto, Toronto, Canada.
‡Laboratory of Toxicology, National Institute for Health and Welfare, Kuopio Finland.
§Department of Food Hygiene and Environmental Health, University of Helsinki, Helsinki, Finland.
¶Department of Medical Biophysics, University of Toronto, Toronto, Canada.
Address for correspondence:
Dr. Paul C. Boutros
MaRS Centre, South Tower
101 College Street
Toronto, Ontario, Canada
M5G 0A3
Email: Paul.Boutros@oicr.on.ca Phone: 416-673-8564
Fax: 416-673-8564
Time	Dose	Gene	delta	pvalue	FDR adjusted p value
19	0	Ccbl1	-0.139598168	0.503601986	0.621127639
96	0	Ccbl1	-0.092494998	0.628119905	0.729930549
240	0	Ccbl1	-0.237978564	0.040281134	0.100945924
3	100	Ccbl1	-0.496324718	0.012540703	0.04653261
6	100	Ccbl1	-0.42509399	0.012768538	0.046966012
10	100	Ccbl1	-0.166510046	0.255054621	0.380093882
19	100	Ccbl1	0.238310609	0.040762564	0.100945924
96	100	Ccbl1	0.479901183	0.028143593	0.078568606
240	100	Ccbl1	-0.197353318	0.131994874	0.236584032
19	0	Col18a1	-0.059051611	0.518282033	0.631796254
96	0	Col18a1	0.013143613	0.935665209	0.951409576
240	0	Col18a1	0.721599101	5.86E-05	0.001304528
3	100	Col18a1	-0.453795276	0.016381228	0.056335441
6	100	Col18a1	-1.047294478	0.002131341	0.016272748
10	100	Col18a1	-0.500466511	0.017948569	0.059878031
19	100	Col18a1	-0.129701435	0.546377941	0.656584855
96	100	Col18a1	-0.228296529	0.306505043	0.433617502
240	100	Col18a1	-0.598502731	0.006760105	0.030587251
19	0	Ackr3	0.825080041	0.013676932	0.049532795
96	0	Ackr3	1.243840462	0.001659634	0.014416601
240	0	Ackr3	0.94674993	0.005652873	0.028466255
3	100	Ackr3	1.203410326	0.002154312	0.016272748
6	100	Ackr3	1.071700302	0.009518527	0.040584152
10	100	Ackr3	1.915873928	0.000743287	0.007485959
19	100	Ackr3	2.448614924	0.00235804	0.016624184
96	100	Ackr3	4.40192499	2.09E-06	0.000147147
240	100	Ackr3	4.654998307	9.84E-06	0.000416231
19	0	Cyb5a	-0.22193475	0.112024834	0.210606688
96	0	Cyb5a	-0.399364896	0.010149503	0.041281151
240	0	Cyb5a	-0.012605566	0.748234306	0.830716828
3	100	Cyb5a	0.003561459	0.97110601	0.980376712
6	100	Cyb5a	-0.037640229	0.480466568	0.60129396
10	100	Cyb5a	-0.203097902	0.019555638	0.064124302
19	100	Cyb5a	-0.378473883	0.00064837	0.007032324
96	100	Cyb5a	-1.313061764	1.38E-05	0.000494625
240	100	Cyb5a	-0.734235431	2.22E-05	0.000586166
19	0	Derl1	-0.026102999	0.744184911	0.828395309
96	0	Derl1	0.274153476	0.021461888	0.068094215
240	0	Derl1	0.419340551	0.000574015	0.006389696
3	100	Derl1	-0.085024629	0.268273045	0.391308614
6	100	Derl1	-0.220380595	0.003789397	0.021661011
10	100	Derl1	-0.122130058	0.304212826	0.432856487
19	100	Derl1	0.198774283	0.128213702	0.232765648
96	100	Derl1	0.196320201	0.010137367	0.041281151
240	100	Derl1	0.313788223	0.002230079	0.016549537
19	0	Eml4	0.000692484	0.996662585	0.996662585
96	0	Eml4	0.36629225	0.066048389	0.145301587
240	0	Eml4	0.385582491	0.011382748	0.04409284
3	100	Eml4	0.255897377	0.064601174	0.143822614
6	100	Eml4	0.324796054	0.03271007	0.08702113
10	100	Eml4	-0.302875008	0.073851159	0.154648713
19	100	Eml4	0.272170464	0.208134968	0.326105392
96	100	Eml4	0.651429353	0.019828801	0.064519869
240	100	Eml4	0.794300976	0.000319238	0.004151238
19	0	Ern1	-0.019886708	0.888955903	0.933072821
96	0	Ern1	0.309290794	0.08219573	0.166357865
240	0	Ern1	0.546687684	0.006613927	0.030587251
3	100	Ern1	-0.157062835	0.399986366	0.532057336
6	100	Ern1	-0.225482588	0.215344189	0.334557264
10	100	Ern1	-0.153531631	0.277915904	0.402597355
19	100	Ern1	-0.129005971	0.371876837	0.504179173
96	100	Ern1	0.534943445	0.005504895	0.028055069
240	100	Ern1	0.969228431	0.000504981	0.006103052
19	0	Exoc3	-0.165829697	0.230264172	0.354188163
96	0	Exoc3	0.154319171	0.065776693	0.145301587
240	0	Exoc3	0.151914745	0.067403923	0.146214664
3	100	Exoc3	0.344820139	0.014682872	0.052192058
6	100	Exoc3	0.386234041	0.010978981	0.043175151
10	100	Exoc3	0.302627477	0.08775225	0.175027755
19	100	Exoc3	0.335078784	0.092609763	0.180525021
96	100	Exoc3	0.628114411	0.006373205	0.030166125
240	100	Exoc3	0.326213828	0.05140271	0.120796369
19	0	Gfer	-0.262182197	0.062006817	0.138777161
96	0	Gfer	-0.613955215	0.004403293	0.023879398
240	0	Gfer	-0.181700773	0.042294612	0.102819661
3	100	Gfer	-0.04120852	0.640262033	0.739474362
6	100	Gfer	0.032931426	0.666923767	0.760400953
10	100	Gfer	0.268793777	0.095294692	0.181575022
19	100	Gfer	-0.159580088	0.162673721	0.271980173
96	100	Gfer	-0.233745978	0.165683631	0.274839906
240	100	Gfer	0.062347813	0.508930237	0.624221219
19	0	Ghr	-0.06112451	0.318507708	0.444649374
96	0	Ghr	0.148820598	0.204542955	0.324106072
240	0	Ghr	0.191027974	0.168708231	0.277679307
3	100	Ghr	-0.017511511	0.839173439	0.894131901
6	100	Ghr	-0.1619758	0.021958421	0.068281981
10	100	Ghr	-0.588964738	0.002575306	0.016855051
19	100	Ghr	-0.060003568	0.755230329	0.834105559
96	100	Ghr	-0.371873125	0.008678682	0.037460024
240	100	Ghr	-1.198845025	9.77E-06	0.000416231
19	0	Glud1	0.051654951	0.470155865	0.595436919
96	0	Glud1	0.277084953	0.023745812	0.070447009
240	0	Glud1	0.453274872	0.000704957	0.007454922
3	100	Glud1	0.335262833	0.02628068	0.075113024
6	100	Glud1	0.24468961	0.08927675	0.175211921
10	100	Glud1	-0.340107597	0.028313499	0.078568606
19	100	Glud1	-0.360825345	0.026458263	0.075113057
96	100	Glud1	-0.658457785	0.003490685	0.020796615
240	100	Glud1	-0.332729853	0.002669713	0.016855051
19	0	Ivns1abp	-0.090470767	0.463546503	0.588829342
96	0	Ivns1abp	0.339214087	0.072425578	0.152418008
240	0	Ivns1abp	-0.001177838	0.989875151	0.992220827
3	100	Ivns1abp	-0.259105721	0.159565731	0.270704755
6	100	Ivns1abp	0.032983114	0.817717157	0.875681918
10	100	Ivns1abp	-0.26276429	0.061155187	0.137599171
19	100	Ivns1abp	-0.056983442	0.740178946	0.826110011
96	100	Ivns1abp	-0.024680632	0.798836819	0.864214768
240	100	Ivns1abp	0.250047678	0.01610381	0.055835341
19	0	Lasp1	0.057376043	0.476953031	0.598668047
96	0	Lasp1	0.143500595	0.160630954	0.270704755
240	0	Lasp1	0.714316962	0.000280237	0.003889249
3	100	Lasp1	0.118607355	0.473694496	0.596347535
6	100	Lasp1	-0.418884928	0.006269677	0.030166125
10	100	Lasp1	-0.492132625	0.017977565	0.059878031
19	100	Lasp1	0.284275019	0.280202788	0.404524844
96	100	Lasp1	0.514636472	0.012327587	0.046146631
240	100	Lasp1	0.15533439	0.329523164	0.455517315
19	0	Neu1	0.116100748	0.609172873	0.715778125
96	0	Neu1	0.262231468	0.186439563	0.300282405
240	0	Neu1	0.521010539	0.003560061	0.02089849
3	100	Neu1	0.050848057	0.779290775	0.85178294
6	100	Neu1	-0.069300768	0.4879011	0.607006369
10	100	Neu1	-0.205949462	0.208152378	0.326105392
19	100	Neu1	0.115302093	0.386504963	0.517378479
96	100	Neu1	0.988569868	0.004044416	0.022810503
240	100	Neu1	1.215246232	0.000103454	0.001898181
19	0	Pbld	0.245966181	0.079064592	0.163143036
96	0	Pbld	0.133159638	0.484166981	0.60413756
240	0	Pbld	0.206605877	0.069285178	0.149528725
3	100	Pbld	0.045415597	0.683389247	0.774996385
6	100	Pbld	0.124893849	0.316145589	0.442813193
10	100	Pbld	0.189953107	0.349434118	0.47680849
19	100	Pbld	0.00492304	0.980998563	0.988005696
96	100	Pbld	0.375706364	0.006755301	0.030587251
240	100	Pbld	0.053445547	0.689681534	0.77796077
19	0	Pde2a	-0.174599005	0.035994883	0.093410034
96	0	Pde2a	0.119721573	0.130729489	0.236318692
240	0	Pde2a	0.040739381	0.757777484	0.83473926
3	100	Pde2a	-0.036201304	0.804741901	0.868382204
6	100	Pde2a	-0.188835793	0.210665213	0.328824299
10	100	Pde2a	-0.16370659	0.313525832	0.440602748
19	100	Pde2a	0.093994375	0.304943813	0.432856487
96	100	Pde2a	0.342117245	0.051794589	0.121044813
240	100	Pde2a	0.753176328	0.000110429	0.001898181
19	0	Perp	0.211022616	0.187410295	0.300282405
96	0	Perp	0.139881862	0.08060086	0.16550565
240	0	Perp	-0.262774533	0.040474998	0.100945924
3	100	Perp	0.194939954	0.131838379	0.236584032
6	100	Perp	0.233604124	0.041730538	0.102034783
10	100	Perp	0.054711352	0.430166905	0.563345513
19	100	Perp	0.09775787	0.409346837	0.54110535
96	100	Perp	0.460580806	0.000323855	0.004151238
240	100	Perp	0.481419686	0.000546421	0.006322171
19	0	Pmm1	-0.218070929	0.215919937	0.334557264
96	0	Pmm1	-0.18795521	0.084401096	0.169202197
240	0	Pmm1	-0.161777187	0.250421131	0.377405404
3	100	Pmm1	0.067002553	0.688200122	0.77796077
6	100	Pmm1	0.382028535	0.047596176	0.113746793
10	100	Pmm1	0.221551394	0.164473957	0.273907417
19	100	Pmm1	-0.180235615	0.178059081	0.289832607
96	100	Pmm1	1.510959343	1.57E-05	0.000494625
240	100	Pmm1	1.574224959	2.93E-06	0.000177047
19	0	Pomp	-0.135113621	0.160586623	0.270704755
96	0	Pomp	-0.178624227	0.081052714	0.165629459
240	0	Pomp	-0.368545563	0.002634215	0.016855051
3	100	Pomp	0.177773215	0.243858581	0.372390541
6	100	Pomp	0.137633399	0.077886109	0.161499137
10	100	Pomp	0.151873446	0.08307907	0.167344984
19	100	Pomp	-0.091442421	0.089469917	0.175211921
96	100	Pomp	-0.330709017	0.017930494	0.059878031
240	100	Pomp	0.088683137	0.005797311	0.028850149
19	0	Psmb4	-0.11883804	0.146398135	0.254351087
96	0	Psmb4	0.066092676	0.614967726	0.720585451
240	0	Psmb4	-0.205743432	0.005136569	0.026824303
3	100	Psmb4	-0.312299621	0.022114968	0.068281981
6	100	Psmb4	-0.374356187	0.006028476	0.02965169
10	100	Psmb4	0.188452435	0.040807927	0.100945924
19	100	Psmb4	0.040604414	0.77867053	0.85178294
96	100	Psmb4	-0.334622701	0.045684279	0.109798011
240	100	Psmb4	-0.178537759	0.024542196	0.071595511
19	0	Sdc1	0.123519222	0.524939591	0.637479738
96	0	Sdc1	0.087131394	0.590006569	0.699877909
240	0	Sdc1	0.279218973	0.056988752	0.131728099
3	100	Sdc1	0.151434083	0.452197054	0.577883244
6	100	Sdc1	-0.471858284	0.027644825	0.077958406
10	100	Sdc1	-0.704833775	0.002618271	0.016855051
19	100	Sdc1	-0.645467565	0.047919633	0.113876431
96	100	Sdc1	-0.612361785	0.120707831	0.223086437
240	100	Sdc1	0.278473257	0.094545879	0.180963379
19	0	Slco1a1	-0.265982982	0.033593341	0.088812394
96	0	Slco1a1	0.043296108	0.783130922	0.853774175
240	0	Slco1a1	0.262230421	0.007586813	0.033429396
3	100	Slco1a1	0.242670198	0.148314874	0.25501016
6	100	Slco1a1	0.064118741	0.383269061	0.514675596
10	100	Slco1a1	-0.08453677	0.657100068	0.751225213
19	100	Slco1a1	-0.020498557	0.853093665	0.902146551
96	100	Slco1a1	-0.635500673	0.001187789	0.011418968
240	100	Slco1a1	-0.005485617	0.947127376	0.960755108
19	0	Srxn1	-0.289843546	0.071869525	0.15224013
96	0	Srxn1	0.12243918	0.443576142	0.570685832
240	0	Srxn1	0.231151298	0.402315929	0.533478489
3	100	Srxn1	0.088185683	0.727287984	0.813869887
6	100	Srxn1	-0.024725869	0.921472982	0.946075416
10	100	Srxn1	0.131226093	0.432845103	0.56510333
19	100	Srxn1	0.147916094	0.471611106	0.595497009
96	100	Srxn1	0.501028276	0.035417263	0.092544188
240	100	Srxn1	1.383261253	0.001962739	0.015966128
19	0	Tpm1	0.094660236	0.621569625	0.724308406
96	0	Tpm1	0.821949414	0.093897255	0.180538814
240	0	Tpm1	0.447240784	0.251283371	0.377405404
3	100	Tpm1	0.431952405	0.060073369	0.135887889
6	100	Tpm1	0.300518597	0.343831662	0.472210367
10	100	Tpm1	0.053442268	0.849363385	0.900452912
19	100	Tpm1	-0.353329581	0.146717885	0.254351087
96	100	Tpm1	0.263326491	0.121299954	0.223086437
240	100	Tpm1	0.689962755	0.028955632	0.078889205
19	0	Uvrag	-0.176206426	0.166753179	0.275533573
96	0	Uvrag	-0.035632762	0.5906771	0.699877909
240	0	Uvrag	-0.244076032	0.009656207	0.040584152
3	100	Uvrag	0.010110394	0.907068882	0.9403127
6	100	Uvrag	0.219936054	0.039989336	0.100945924
10	100	Uvrag	0.26798977	0.057585316	0.132328303
19	100	Uvrag	-0.009958861	0.914002019	0.940688209
96	100	Uvrag	0.07118048	0.509116597	0.624221219
240	100	Uvrag	0.398209733	0.005492522	0.028055069
