# Supplementary material for: 2,3,7,8 Tetrachlorodibenzo-p-dioxin-induced RNA abundance changes identify Ackr3, Col18a1, Cyb5a and Glud1 as candidate mediators of toxicity
Source: Arch Toxicol. 2016 Apr 30;91(1):325–38. doi: 10.1007/s00204-016-1720-0 (PMC5225275; doi:10.1007/s00204-016-1720-0)
Supplement: Supplementary file 5 — Supplementary material 5 (TXT 10 kb) [file 204_2016_1720_MOESM5_ESM.txt]

TCDD-induced RNA abundance changes identify candidate mediators of toxicity
John D. Watson*, Stephenie D. Prokopec*, Ashley B. Smith*, Allan B. Okey†, Raimo Pohjanvirta‡,§, and Paul C. Boutros*,¶
*Informatics and Bio-computing Program, Ontario Institute for Cancer Research, Toronto, Canada.
†Department of Pharmacology and Toxicology, University of Toronto, Toronto, Canada.
‡Laboratory of Toxicology, National Institute for Health and Welfare, Kuopio Finland.
§Department of Food Hygiene and Environmental Health, University of Helsinki, Helsinki, Finland.
¶Department of Medical Biophysics, University of Toronto, Toronto, Canada.
Address for correspondence:
Dr. Paul C. Boutros
MaRS Centre, South Tower
101 College Street
Toronto, Ontario, Canada
M5G 0A3
Email: Paul.Boutros@oicr.on.ca Phone: 416-673-8564
Fax: 416-673-8564
Time	Dose	Gene	delta	pvalue	FDR adjusted p value
19	0	Ccbl1	-0.139598168	0.503601986	0.693034733
19	0.001	Ccbl1	0.235839513	0.287246979	0.519056804
19	0.01	Ccbl1	-0.350623421	0.307701065	0.527941034
19	0.1	Ccbl1	-0.575799877	0.247998056	0.493094109
19	1	Ccbl1	-0.426442667	0.07895546	0.275261913
19	10	Ccbl1	-0.132095434	0.428920179	0.646186635
19	100	Ccbl1	0.238310609	0.040762564	0.189218815
19	1000	Ccbl1	-0.251096727	0.084009524	0.287159827
19	0	Col18a1	-0.059051611	0.518282033	0.700985771
19	0.001	Col18a1	0.873275819	0.015964453	0.115435273
19	0.01	Col18a1	0.161088123	0.260507867	0.503228011
19	0.1	Col18a1	0.40672496	0.059588188	0.243534332
19	1	Col18a1	0.144607623	0.425307771	0.64482146
19	10	Col18a1	0.36573179	0.070921423	0.264024308
19	100	Col18a1	-0.129701435	0.546377941	0.720835459
19	1000	Col18a1	0.060654131	0.738397249	0.851092611
19	0	Ackr3	0.825080041	0.013676932	0.105155217
19	0.001	Ackr3	1.044540268	0.030069299	0.166846534
19	0.01	Ackr3	0.191008133	0.770476188	0.859660677
19	0.1	Ackr3	-0.397428736	0.436245896	0.646186635
19	1	Ackr3	1.014594512	0.02828428	0.16361368
19	10	Ackr3	1.126852022	0.002892906	0.059876618
19	100	Ackr3	2.448614924	0.00235804	0.059876618
19	1000	Ackr3	1.157936928	0.011692684	0.101747606
19	0	Cyb5a	-0.22193475	0.112024834	0.324310164
19	0.001	Cyb5a	-0.257775681	0.018110645	0.126103749
19	0.01	Cyb5a	-0.04420129	0.770493745	0.859660677
19	0.1	Cyb5a	-0.06226477	0.681062626	0.81553996
19	1	Cyb5a	-0.262175106	0.01953382	0.131308661
19	10	Cyb5a	-0.409059372	0.000753029	0.045573062
19	100	Cyb5a	-0.378473883	0.00064837	0.045573062
19	1000	Cyb5a	-0.447269235	0.000643162	0.045573062
19	0	Derl1	-0.026102999	0.744184911	0.85309002
19	0.001	Derl1	0.316885617	0.077600726	0.275261913
19	0.01	Derl1	0.119215978	0.299776247	0.527941034
19	0.1	Derl1	-0.068424597	0.668368398	0.808059543
19	1	Derl1	0.148859071	0.031220465	0.1676985
19	10	Derl1	0.456531381	0.000911962	0.045573062
19	100	Derl1	0.198774283	0.128213702	0.341903205
19	1000	Derl1	0.349442335	0.012221929	0.101747606
19	0	Eml4	0.000692484	0.996662585	0.998543978
19	0.001	Eml4	0.242580891	0.370836607	0.602237849
19	0.01	Eml4	-0.48278026	0.497635315	0.690446046
19	0.1	Eml4	-0.395566881	0.346730542	0.574320192
19	1	Eml4	-0.175418822	0.340032931	0.56823281
19	10	Eml4	0.017056761	0.888219942	0.941542027
19	100	Eml4	0.272170464	0.208134968	0.442139819
19	1000	Eml4	-0.108712187	0.619617542	0.77903393
19	0	Ern1	-0.019886708	0.888955903	0.941542027
19	0.001	Ern1	0.285408475	0.407613946	0.628126408
19	0.01	Ern1	-0.113663876	0.472550302	0.666991153
19	0.1	Ern1	-0.379029407	0.035566033	0.174729013
19	1	Ern1	-0.205443543	0.147861549	0.368185049
19	10	Ern1	-0.271524354	0.066952556	0.259527434
19	100	Ern1	-0.129005971	0.371876837	0.602237849
19	1000	Ern1	0.06695548	0.692479939	0.825726019
19	0	Exoc3	-0.165829697	0.230264172	0.469439917
19	0.001	Exoc3	-0.106704491	0.539962039	0.719949385
19	0.01	Exoc3	-0.158324972	0.451655372	0.653163153
19	0.1	Exoc3	-0.662035666	0.103316549	0.31077618
19	1	Exoc3	-0.30822751	0.1012168	0.30895249
19	10	Exoc3	-0.076451139	0.755967572	0.854552153
19	100	Exoc3	0.335078784	0.092609763	0.295878854
19	1000	Exoc3	0.053124692	0.768036951	0.859660677
19	0	Gfer	-0.262182197	0.062006817	0.248027266
19	0.001	Gfer	-0.443111616	0.000255255	0.045573062
19	0.01	Gfer	-0.018702099	0.773848331	0.860849031
19	0.1	Gfer	-0.421343208	0.008854218	0.092477393
19	1	Gfer	-0.162591062	0.140584561	0.367081908
19	10	Gfer	-0.080417717	0.1789359	0.40647313
19	100	Gfer	-0.159580088	0.162673721	0.383327991
19	1000	Gfer	-0.188166653	0.120210369	0.332124874
19	0	Ghr	-0.06112451	0.318507708	0.541895467
19	0.001	Ghr	-0.063944591	0.635163556	0.783324417
19	0.01	Ghr	-0.147805038	0.056461983	0.238536016
19	0.1	Ghr	-0.312053841	0.008495052	0.091261131
19	1	Ghr	-0.157906774	0.281530184	0.516485585
19	10	Ghr	-0.327160332	0.001774344	0.059876618
19	100	Ghr	-0.060003568	0.755230329	0.854552153
19	1000	Ghr	-0.190567208	0.151522821	0.372369809
19	0	Glud1	0.051654951	0.470155865	0.666991153
19	0.001	Glud1	-0.032750972	0.847982261	0.918114199
19	0.01	Glud1	-0.274007521	0.04550999	0.203711382
19	0.1	Glud1	-0.469996018	0.001570353	0.059045261
19	1	Glud1	-0.397551508	0.007849032	0.086801064
19	10	Glud1	-0.351727982	0.043984974	0.199257233
19	100	Glud1	-0.360825345	0.026458263	0.155442298
19	1000	Glud1	-0.516795367	0.011288927	0.101224041
19	0	Ivns1abp	-0.090470767	0.463546503	0.66524231
19	0.001	Ivns1abp	0.068503752	0.543586484	0.720289154
19	0.01	Ivns1abp	-0.151255234	0.256008046	0.498751426
19	0.1	Ivns1abp	-0.133637572	0.307438956	0.527941034
19	1	Ivns1abp	0.010870452	0.849743992	0.918114199
19	10	Ivns1abp	-0.191848987	0.284275757	0.516485585
19	100	Ivns1abp	-0.056983442	0.740178946	0.851092611
19	1000	Ivns1abp	-0.026967538	0.827584088	0.905431856
19	0	Lasp1	0.057376043	0.476953031	0.669157983
19	0.001	Lasp1	0.934591307	0.020058055	0.131431712
19	0.01	Lasp1	0.501061209	0.000563729	0.045573062
19	0.1	Lasp1	0.292887692	0.032307315	0.169116473
19	1	Lasp1	0.500692188	0.012447845	0.101747606
19	10	Lasp1	0.301243772	0.076255867	0.275261913
19	100	Lasp1	0.284275019	0.280202788	0.516485585
19	1000	Lasp1	0.112968397	0.471305157	0.666991153
19	0	Neu1	0.116100748	0.609172873	0.768620806
19	0.001	Neu1	0.603424529	0.00096964	0.045573062
19	0.01	Neu1	0.000404728	0.998543978	0.998543978
19	0.1	Neu1	-0.02557244	0.916856144	0.949691212
19	1	Neu1	-0.112500375	0.450323534	0.653163153
19	10	Neu1	0.066037598	0.447341013	0.65193884
19	100	Neu1	0.115302093	0.386504963	0.610612883
19	1000	Neu1	0.127612739	0.136074381	0.357789982
19	0	Pbld	0.245966181	0.079064592	0.275261913
19	0.001	Pbld	-0.18211118	0.283448285	0.516485585
19	0.01	Pbld	-0.152739104	0.434923625	0.646186635
19	0.1	Pbld	-0.035574404	0.90323764	0.9461453
19	1	Pbld	0.010529474	0.942029666	0.967768181
19	10	Pbld	-0.094833738	0.267530132	0.506123408
19	100	Pbld	0.00492304	0.980998563	0.988888632
19	1000	Pbld	-0.083304359	0.643714362	0.788392835
19	0	Pde2a	-0.174599005	0.035994883	0.174729013
19	0.001	Pde2a	0.243450547	0.288518277	0.519056804
19	0.01	Pde2a	-0.129851774	0.583075112	0.749342495
19	0.1	Pde2a	-0.195497041	0.331168933	0.557578774
19	1	Pde2a	-0.100341157	0.396474471	0.616009922
19	10	Pde2a	-0.048780543	0.702255621	0.83033998
19	100	Pde2a	0.093994375	0.304943813	0.527941034
19	1000	Pde2a	-0.13496804	0.114966682	0.327480853
19	0	Perp	0.211022616	0.187410295	0.407993373
19	0.001	Perp	0.008542275	0.948736421	0.972002437
19	0.01	Perp	-0.169249448	0.090804709	0.295878854
19	0.1	Perp	-0.242469937	0.196225067	0.421603572
19	1	Perp	0.207205593	0.118856694	0.332124874
19	10	Perp	0.039648716	0.70108281	0.83033998
19	100	Perp	0.09775787	0.409346837	0.628222084
19	1000	Perp	0.041038577	0.563986644	0.733768091
19	0	Pmm1	-0.218070929	0.215919937	0.453552493
19	0.001	Pmm1	-0.227065196	0.237670314	0.477882557
19	0.01	Pmm1	-0.460169551	0.367337009	0.600516154
19	0.1	Pmm1	-0.401887059	0.43859324	0.646186635
19	1	Pmm1	-0.349295146	0.052150901	0.223879547
19	10	Pmm1	-0.099804459	0.635807292	0.783324417
19	100	Pmm1	-0.180235615	0.178059081	0.40647313
19	1000	Pmm1	0.062041794	0.627300298	0.783324417
19	0	Pomp	-0.135113621	0.160586623	0.382155509
19	0.001	Pomp	-0.166421573	0.195193763	0.421603572
19	0.01	Pomp	-0.017592398	0.837663934	0.912932287
19	0.1	Pomp	-0.289359812	0.032384005	0.169116473
19	1	Pomp	-0.29051224	0.101079761	0.30895249
19	10	Pomp	-0.471645563	0.013983406	0.105155217
19	100	Pomp	-0.091442421	0.089469917	0.295093761
19	1000	Pomp	-0.297010119	0.036002178	0.174729013
19	0	Psmb4	-0.11883804	0.146398135	0.367772831
19	0.001	Psmb4	0.087828955	0.633641479	0.783324417
19	0.01	Psmb4	0.156530477	0.262320985	0.503228011
19	0.1	Psmb4	0.315963759	0.093144978	0.295878854
19	1	Psmb4	0.270301522	0.107145827	0.314740866
19	10	Psmb4	0.168640056	0.155979606	0.378376335
19	100	Psmb4	0.040604414	0.77867053	0.863658169
19	1000	Psmb4	0.201106187	0.307832184	0.527941034
19	0	Sdc1	0.123519222	0.524939591	0.706035839
19	0.001	Sdc1	0.26155205	0.005785379	0.07017105
19	0.01	Sdc1	-0.191800762	0.53241237	0.712409435
19	0.1	Sdc1	-0.378565631	0.386396151	0.610612883
19	1	Sdc1	-0.678464321	0.005632867	0.07017105
19	10	Sdc1	-0.372441612	0.250715428	0.493094109
19	100	Sdc1	-0.645467565	0.047919633	0.2112001
19	1000	Sdc1	-0.526799438	0.030591209	0.166846534
19	0	Slco1a1	-0.265982982	0.033593341	0.171519237
19	0.001	Slco1a1	0.10476204	0.636171206	0.783324417
19	0.01	Slco1a1	-0.124659011	0.261226049	0.503228011
19	0.1	Slco1a1	-0.339299228	0.020623593	0.131431712
19	1	Slco1a1	-0.201022238	0.106686054	0.314740866
19	10	Slco1a1	-0.078711242	0.385858852	0.610612883
19	100	Slco1a1	-0.020498557	0.853093665	0.919092316
19	1000	Slco1a1	0.136796097	0.250038506	0.493094109
19	0	Srxn1	-0.289843546	0.071869525	0.264930799
19	0.001	Srxn1	0.172255073	0.404459236	0.625829929
19	0.01	Srxn1	0.071599408	0.892149886	0.942270666
19	0.1	Srxn1	-0.045625033	0.884203459	0.941542027
19	1	Srxn1	0.242488271	0.275688395	0.515715604
19	10	Srxn1	0.309658266	0.179844606	0.40647313
19	100	Srxn1	0.147916094	0.471611106	0.666991153
19	1000	Srxn1	0.23001213	0.388322192	0.610916921
19	0	Tpm1	0.094660236	0.621569625	0.77903393
19	0.001	Tpm1	0.755226287	0.070110365	0.264024308
19	0.01	Tpm1	0.209150712	0.473634675	0.666991153
19	0.1	Tpm1	0.192114085	0.499715803	0.690783611
19	1	Tpm1	0.004043193	0.963627925	0.979825661
19	10	Tpm1	-0.173758979	0.576291493	0.747191728
19	100	Tpm1	-0.353329581	0.146717885	0.367772831
19	1000	Tpm1	0.147963114	0.510560163	0.693034733
19	0	Uvrag	-0.176206426	0.166753179	0.38703207
19	0.001	Uvrag	-0.288577664	0.086871891	0.291641348
19	0.01	Uvrag	0.112469743	0.059473311	0.243534332
19	0.1	Uvrag	-0.029268414	0.805965567	0.891303097
19	1	Uvrag	0.112029609	0.332174589	0.557578774
19	10	Uvrag	0.001955749	0.978781381	0.988888632
19	100	Uvrag	-0.009958861	0.914002019	0.949350163
19	1000	Uvrag	0.224011876	0.052397341	0.223879547
