# Supplementary material for: 2,3,7,8 Tetrachlorodibenzo-p-dioxin-induced RNA abundance changes identify Ackr3, Col18a1, Cyb5a and Glud1 as candidate mediators of toxicity
Source: Arch Toxicol. 2016 Apr 30;91(1):325–38. doi: 10.1007/s00204-016-1720-0 (PMC5225275; doi:10.1007/s00204-016-1720-0)
Supplement: Supplementary file 6 — Supplementary material 6 (TXT 27 kb) [file 204_2016_1720_MOESM6_ESM.txt]

TCDD-induced RNA abundance changes identify candidate mediators of toxicity
John D. Watson*, Stephenie D. Prokopec*, Ashley B. Smith*, Allan B. Okey�, Raimo Pohjanvirta�,�, and Paul C. Boutros*,�
*Informatics and Bio-computing Program, Ontario Institute for Cancer Research, Toronto, Canada.
�Department of Pharmacology and Toxicology, University of Toronto, Toronto, Canada.
�Laboratory of Toxicology, National Institute for Health and Welfare, Kuopio Finland.
�Department of Food Hygiene and Environmental Health, University of Helsinki, Helsinki, Finland.
�Department of Medical Biophysics, University of Toronto, Toronto, Canada.
Address for correspondence:
Dr. Paul C. Boutros
MaRS Centre, South Tower
101 College Street
Toronto, Ontario, Canada
M5G 0A3
Email: Paul.Boutros@oicr.on.ca Phone: 416-673-8564
Fax: 416-673-8564
Gene	AOV.Time.P	AOV.Strain.P	Strain	Time	T.P.value	Fold.Change	AOV.Time.padj	AOV.Strain.padj	T.padj
Ccbl1	2.35E-12	0.225400338	HW	1.5	0.019233644	-0.631897511	1.54E-09	1	1
Ccbl1	2.35E-12	0.225400338	HW	3	0.011883106	0.774868734	1.54E-09	1	1
Ccbl1	2.35E-12	0.225400338	HW	6	0.00050303	1.549362498	1.54E-09	1	0.330993755
Ccbl1	2.35E-12	0.225400338	HW	10	0.000429695	1.408257297	1.54E-09	1	0.282739419
Ccbl1	2.35E-12	0.225400338	HW	19	0.000907332	1.359079549	1.54E-09	1	0.597024707
Ccbl1	2.35E-12	0.225400338	HW	96	0.000111862	1.660204188	1.54E-09	1	0.073605067
Ccbl1	2.35E-12	0.225400338	HW	240	0.000131097	1.750395098	1.54E-09	1	0.086261651
Ccbl1	2.35E-12	0.225400338	HW	384	0.003219764	1.860556419	1.54E-09	1	1
Ccbl1	2.35E-12	0.225400338	LE	3	0.04303652	0.418142185	1.54E-09	1	1
Ccbl1	2.35E-12	0.225400338	LE	6	0.000275755	1.263866676	1.54E-09	1	0.181447013
Ccbl1	2.35E-12	0.225400338	LE	10	0.000293356	1.38134542	1.54E-09	1	0.193028407
Ccbl1	2.35E-12	0.225400338	LE	19	0.000204552	1.736988326	1.54E-09	1	0.134595273
Ccbl1	2.35E-12	0.225400338	LE	96	1.13E-05	2.27970354	1.54E-09	1	0.007460103
Ccbl1	2.35E-12	0.225400338	LE	240	0.000168834	1.692639949	1.54E-09	1	0.111093065
Col18a1	0.006305622	6.72E-08	HW	1.5	0.082145809	-0.559155715	1	4.42E-05	1
Col18a1	0.006305622	6.72E-08	HW	3	0.000213754	-0.899709761	1	4.42E-05	0.14064982
Col18a1	0.006305622	6.72E-08	HW	6	0.06674252	-0.197099926	1	4.42E-05	1
Col18a1	0.006305622	6.72E-08	HW	10	0.014431081	-0.443432506	1	4.42E-05	1
Col18a1	0.006305622	6.72E-08	HW	19	0.005197445	-0.928109635	1	4.42E-05	1
Col18a1	0.006305622	6.72E-08	HW	96	0.000107584	-0.84613146	1	4.42E-05	0.070790212
Col18a1	0.006305622	6.72E-08	HW	240	0.001783018	-0.787863322	1	4.42E-05	1
Col18a1	0.006305622	6.72E-08	HW	384	0.010041567	-0.711724985	1	4.42E-05	1
Col18a1	0.006305622	6.72E-08	LE	3	0.000310597	-1.294453425	1	4.42E-05	0.204372618
Col18a1	0.006305622	6.72E-08	LE	6	0.000607801	-1.185342793	1	4.42E-05	0.399933181
Col18a1	0.006305622	6.72E-08	LE	10	0.002212277	-0.884847405	1	4.42E-05	1
Col18a1	0.006305622	6.72E-08	LE	19	0.002177546	-0.998759459	1	4.42E-05	1
Col18a1	0.006305622	6.72E-08	LE	96	0.008482695	-1.015376377	1	4.42E-05	1
Col18a1	0.006305622	6.72E-08	LE	240	1.72E-05	-1.327314441	1	4.42E-05	0.011322439
Ackr3	1.08E-12	1.78E-14	HW	1.5	0.093172664	0.672254528	7.10E-10	1.17E-11	1
Ackr3	1.08E-12	1.78E-14	HW	3	0.003588492	1.147595426	7.10E-10	1.17E-11	1
Ackr3	1.08E-12	1.78E-14	HW	6	0.008814559	0.858210685	7.10E-10	1.17E-11	1
Ackr3	1.08E-12	1.78E-14	HW	10	0.233744137	0.355531947	7.10E-10	1.17E-11	1
Ackr3	1.08E-12	1.78E-14	HW	19	0.424543992	0.296755741	7.10E-10	1.17E-11	1
Ackr3	1.08E-12	1.78E-14	HW	96	0.002048317	1.388509697	7.10E-10	1.17E-11	1
Ackr3	1.08E-12	1.78E-14	HW	240	4.02E-05	2.755416591	7.10E-10	1.17E-11	0.026431504
Ackr3	1.08E-12	1.78E-14	HW	384	0.000363004	1.872082716	7.10E-10	1.17E-11	0.23885652
Ackr3	1.08E-12	1.78E-14	LE	3	0.00058553	1.525925711	7.10E-10	1.17E-11	0.385278728
Ackr3	1.08E-12	1.78E-14	LE	6	0.013783044	1.104830945	7.10E-10	1.17E-11	1
Ackr3	1.08E-12	1.78E-14	LE	10	0.000148619	1.446325834	7.10E-10	1.17E-11	0.09779107
Ackr3	1.08E-12	1.78E-14	LE	19	7.67E-06	1.920290623	7.10E-10	1.17E-11	0.005047966
Ackr3	1.08E-12	1.78E-14	LE	96	8.56E-05	4.965354646	7.10E-10	1.17E-11	0.056320313
Ackr3	1.08E-12	1.78E-14	LE	240	3.38E-10	6.585334856	7.10E-10	1.17E-11	2.22E-07
Cyb5a	0.000102446	1.96E-07	HW	1.5	0.899899868	-0.015936073	0.067409678	0.00012879	1
Cyb5a	0.000102446	1.96E-07	HW	3	0.241035635	-0.16602998	0.067409678	0.00012879	1
Cyb5a	0.000102446	1.96E-07	HW	6	0.488605179	0.079742313	0.067409678	0.00012879	1
Cyb5a	0.000102446	1.96E-07	HW	10	0.050904612	0.298984857	0.067409678	0.00012879	1
Cyb5a	0.000102446	1.96E-07	HW	19	0.004094579	0.717594006	0.067409678	0.00012879	1
Cyb5a	0.000102446	1.96E-07	HW	96	0.000424612	0.886467304	0.067409678	0.00012879	0.279394557
Cyb5a	0.000102446	1.96E-07	HW	240	0.002619979	0.752937813	0.067409678	0.00012879	1
Cyb5a	0.000102446	1.96E-07	HW	384	0.001523401	0.823938492	0.067409678	0.00012879	1
Cyb5a	0.000102446	1.96E-07	LE	3	0.438378623	0.059466229	0.067409678	0.00012879	1
Cyb5a	0.000102446	1.96E-07	LE	6	0.006920294	0.264036834	0.067409678	0.00012879	1
Cyb5a	0.000102446	1.96E-07	LE	10	0.0025786	0.317821705	0.067409678	0.00012879	1
Cyb5a	0.000102446	1.96E-07	LE	19	0.000130349	0.561054872	0.067409678	0.00012879	0.085769866
Cyb5a	0.000102446	1.96E-07	LE	96	0.035997252	-0.20465971	0.067409678	0.00012879	1
Cyb5a	0.000102446	1.96E-07	LE	240	0.016103498	0.240637132	0.067409678	0.00012879	1
Derl1	8.08E-08	0.15844938	HW	1.5	0.126377329	-0.261122932	5.32E-05	1	1
Derl1	8.08E-08	0.15844938	HW	3	0.504249234	-0.06422165	5.32E-05	1	1
Derl1	8.08E-08	0.15844938	HW	6	0.003981037	0.452197196	5.32E-05	1	1
Derl1	8.08E-08	0.15844938	HW	10	0.005817941	0.443047222	5.32E-05	1	1
Derl1	8.08E-08	0.15844938	HW	19	0.017459734	0.280192409	5.32E-05	1	1
Derl1	8.08E-08	0.15844938	HW	96	0.015861832	0.278316741	5.32E-05	1	1
Derl1	8.08E-08	0.15844938	HW	240	0.16710551	0.122609815	5.32E-05	1	1
Derl1	8.08E-08	0.15844938	HW	384	0.244618695	0.260406773	5.32E-05	1	1
Derl1	8.08E-08	0.15844938	LE	3	0.032422863	-0.123143279	5.32E-05	1	1
Derl1	8.08E-08	0.15844938	LE	6	0.002165466	0.2579196	5.32E-05	1	1
Derl1	8.08E-08	0.15844938	LE	10	0.011307656	0.347020163	5.32E-05	1	1
Derl1	8.08E-08	0.15844938	LE	19	0.009263405	0.50506969	5.32E-05	1	1
Derl1	8.08E-08	0.15844938	LE	96	3.92E-05	0.500739941	5.32E-05	1	0.025825633
Derl1	8.08E-08	0.15844938	LE	240	0.000281971	0.462501038	5.32E-05	1	0.18553685
Eml4	6.13E-08	2.90E-05	HW	1.5	0.24202326	0.172432099	4.04E-05	0.019092061	1
Eml4	6.13E-08	2.90E-05	HW	3	3.40E-05	1.786273975	4.04E-05	0.019092061	0.022378859
Eml4	6.13E-08	2.90E-05	HW	6	0.00104705	1.114685545	4.04E-05	0.019092061	0.688959194
Eml4	6.13E-08	2.90E-05	HW	10	0.00029321	1.209002148	4.04E-05	0.019092061	0.192932287
Eml4	6.13E-08	2.90E-05	HW	19	0.001732449	0.990112338	4.04E-05	0.019092061	1
Eml4	6.13E-08	2.90E-05	HW	96	0.000112683	1.299561996	4.04E-05	0.019092061	0.074145593
Eml4	6.13E-08	2.90E-05	HW	240	0.004076289	0.671843612	4.04E-05	0.019092061	1
Eml4	6.13E-08	2.90E-05	HW	384	0.004466365	0.737093868	4.04E-05	0.019092061	1
Eml4	6.13E-08	2.90E-05	LE	3	1.22E-05	2.041478868	4.04E-05	0.019092061	0.008031588
Eml4	6.13E-08	2.90E-05	LE	6	5.82E-05	1.438789115	4.04E-05	0.019092061	0.038319986
Eml4	6.13E-08	2.90E-05	LE	10	0.000671423	0.905434656	4.04E-05	0.019092061	0.441796396
Eml4	6.13E-08	2.90E-05	LE	19	0.000408509	1.261590319	4.04E-05	0.019092061	0.268798922
Eml4	6.13E-08	2.90E-05	LE	96	0.000162972	1.950298865	4.04E-05	0.019092061	0.107235298
Eml4	6.13E-08	2.90E-05	LE	240	0.000476571	1.465452104	4.04E-05	0.019092061	0.313583675
Ern1	0.001620418	0.050586537	HW	1.5	0.631048572	0.07787495	1	1	1
Ern1	0.001620418	0.050586537	HW	3	0.12396259	-0.312607495	1	1	1
Ern1	0.001620418	0.050586537	HW	6	0.869668202	-0.028059462	1	1	1
Ern1	0.001620418	0.050586537	HW	10	0.002129473	-0.656428633	1	1	1
Ern1	0.001620418	0.050586537	HW	19	0.002278697	-0.742882361	1	1	1
Ern1	0.001620418	0.050586537	HW	96	0.000754509	-0.767549498	1	1	0.496466788
Ern1	0.001620418	0.050586537	HW	240	0.000199535	-1.095527629	1	1	0.131294249
Ern1	0.001620418	0.050586537	HW	384	0.00917182	-0.612851395	1	1	1
Ern1	0.001620418	0.050586537	LE	3	0.016881894	-0.449783622	1	1	1
Ern1	0.001620418	0.050586537	LE	6	0.130545696	-0.233655342	1	1	1
Ern1	0.001620418	0.050586537	LE	10	0.001569655	-0.790073556	1	1	1
Ern1	0.001620418	0.050586537	LE	19	0.000539303	-0.852001624	1	1	0.354861249
Ern1	0.001620418	0.050586537	LE	96	0.175929204	-0.212719345	1	1	1
Ern1	0.001620418	0.050586537	LE	240	0.373809376	-0.10641249	1	1	1
Exoc3	5.04E-29	1.33E-08	HW	1.5	0.991289234	0.00129246	3.32E-26	8.75E-06	1
Exoc3	5.04E-29	1.33E-08	HW	3	0.022250793	0.419712345	3.32E-26	8.75E-06	1
Exoc3	5.04E-29	1.33E-08	HW	6	0.001040176	1.042897777	3.32E-26	8.75E-06	0.684435899
Exoc3	5.04E-29	1.33E-08	HW	10	0.000344779	1.186555359	3.32E-26	8.75E-06	0.226864568
Exoc3	5.04E-29	1.33E-08	HW	19	1.12E-05	1.957773267	3.32E-26	8.75E-06	0.007352838
Exoc3	5.04E-29	1.33E-08	HW	96	1.39E-06	2.597491968	3.32E-26	8.75E-06	0.000912391
Exoc3	5.04E-29	1.33E-08	HW	240	8.99E-07	2.777033255	3.32E-26	8.75E-06	0.000591386
Exoc3	5.04E-29	1.33E-08	HW	384	0.000181573	3.138309721	3.32E-26	8.75E-06	0.11947505
Exoc3	5.04E-29	1.33E-08	LE	3	1.06E-05	0.930362181	3.32E-26	8.75E-06	0.0069951
Exoc3	5.04E-29	1.33E-08	LE	6	1.39E-05	1.594961515	3.32E-26	8.75E-06	0.009167028
Exoc3	5.04E-29	1.33E-08	LE	10	8.61E-06	1.655012533	3.32E-26	8.75E-06	0.005664021
Exoc3	5.04E-29	1.33E-08	LE	19	0.000105836	2.458681748	3.32E-26	8.75E-06	0.069640313
Exoc3	5.04E-29	1.33E-08	LE	96	5.12E-07	3.391436076	3.32E-26	8.75E-06	0.000336938
Exoc3	5.04E-29	1.33E-08	LE	240	6.01E-07	3.26907678	3.32E-26	8.75E-06	0.000395466
Gfer	2.19E-11	0.789842134	HW	1.5	0.365659003	-0.13027424	1.44E-08	1	1
Gfer	2.19E-11	0.789842134	HW	3	0.862919021	0.021928895	1.44E-08	1	1
Gfer	2.19E-11	0.789842134	HW	6	0.49763079	-0.079840653	1.44E-08	1	1
Gfer	2.19E-11	0.789842134	HW	10	0.000367746	-0.915033754	1.44E-08	1	0.241977117
Gfer	2.19E-11	0.789842134	HW	19	0.885411577	0.019229588	1.44E-08	1	1
Gfer	2.19E-11	0.789842134	HW	96	0.695145593	-0.05025519	1.44E-08	1	1
Gfer	2.19E-11	0.789842134	HW	240	0.077594903	-0.244100157	1.44E-08	1	1
Gfer	2.19E-11	0.789842134	HW	384	0.976258148	0.00391351	1.44E-08	1	1
Gfer	2.19E-11	0.789842134	LE	3	0.001946227	0.242902572	1.44E-08	1	1
Gfer	2.19E-11	0.789842134	LE	6	0.012469948	0.21527297	1.44E-08	1	1
Gfer	2.19E-11	0.789842134	LE	10	0.029678339	-0.38405778	1.44E-08	1	1
Gfer	2.19E-11	0.789842134	LE	19	0.042131204	0.121831696	1.44E-08	1	1
Gfer	2.19E-11	0.789842134	LE	96	0.873519003	-0.021818972	1.44E-08	1	1
Gfer	2.19E-11	0.789842134	LE	240	0.328076257	0.080429852	1.44E-08	1	1
Ghr	1.44E-06	1.61E-06	HW	1.5	0.909733764	-0.021550493	0.000946529	0.001062613	1
Ghr	1.44E-06	1.61E-06	HW	3	0.164326975	-0.121417183	0.000946529	0.001062613	1
Ghr	1.44E-06	1.61E-06	HW	6	0.256760587	-0.060410917	0.000946529	0.001062613	1
Ghr	1.44E-06	1.61E-06	HW	10	0.869916457	-0.016548765	0.000946529	0.001062613	1
Ghr	1.44E-06	1.61E-06	HW	19	0.027724976	-0.63533815	0.000946529	0.001062613	1
Ghr	1.44E-06	1.61E-06	HW	96	0.173475883	-0.134854915	0.000946529	0.001062613	1
Ghr	1.44E-06	1.61E-06	HW	240	0.039033182	-0.262954415	0.000946529	0.001062613	1
Ghr	1.44E-06	1.61E-06	HW	384	0.096474662	-0.30009487	0.000946529	0.001062613	1
Ghr	1.44E-06	1.61E-06	LE	3	0.297812845	-0.077804183	0.000946529	0.001062613	1
Ghr	1.44E-06	1.61E-06	LE	6	0.039918361	-0.161262207	0.000946529	0.001062613	1
Ghr	1.44E-06	1.61E-06	LE	10	0.000287818	-0.544388993	0.000946529	0.001062613	0.189384111
Ghr	1.44E-06	1.61E-06	LE	19	0.001067298	-0.634217207	0.000946529	0.001062613	0.702281817
Ghr	1.44E-06	1.61E-06	LE	96	0.00196237	-0.44560353	0.000946529	0.001062613	1
Ghr	1.44E-06	1.61E-06	LE	240	5.19E-06	-1.400674929	0.000946529	0.001062613	0.00341642
Glud1	2.13E-16	0.004673761	HW	1.5	0.25209538	0.106683357	1.40E-13	1	1
Glud1	2.13E-16	0.004673761	HW	3	0.015159472	-0.237086447	1.40E-13	1	1
Glud1	2.13E-16	0.004673761	HW	6	0.039075423	-0.325054984	1.40E-13	1	1
Glud1	2.13E-16	0.004673761	HW	10	0.012447724	-0.418041077	1.40E-13	1	1
Glud1	2.13E-16	0.004673761	HW	19	0.001553443	-0.659434261	1.40E-13	1	1
Glud1	2.13E-16	0.004673761	HW	96	8.42E-06	-0.967879195	1.40E-13	1	0.005542313
Glud1	2.13E-16	0.004673761	HW	240	1.04E-06	-1.248004118	1.40E-13	1	0.000687386
Glud1	2.13E-16	0.004673761	HW	384	0.003364994	-1.11081478	1.40E-13	1	1
Glud1	2.13E-16	0.004673761	LE	3	0.667697049	0.046521435	1.40E-13	1	1
Glud1	2.13E-16	0.004673761	LE	6	0.045826443	-0.132020325	1.40E-13	1	1
Glud1	2.13E-16	0.004673761	LE	10	0.000163635	-0.809803626	1.40E-13	1	0.107671963
Glud1	2.13E-16	0.004673761	LE	19	0.000210786	-1.071914557	1.40E-13	1	0.138697458
Glud1	2.13E-16	0.004673761	LE	96	0.000165368	-1.677991932	1.40E-13	1	0.108811876
Glud1	2.13E-16	0.004673761	LE	240	3.32E-08	-1.632388922	1.40E-13	1	2.19E-05
Ivns1abp	2.09E-16	0.455041142	HW	1.5	0.050619341	0.419732876	1.38E-13	1	1
Ivns1abp	2.09E-16	0.455041142	HW	3	0.076345099	0.376183373	1.38E-13	1	1
Ivns1abp	2.09E-16	0.455041142	HW	6	0.063196176	-0.366967335	1.38E-13	1	1
Ivns1abp	2.09E-16	0.455041142	HW	10	0.330786257	-0.138666332	1.38E-13	1	1
Ivns1abp	2.09E-16	0.455041142	HW	19	0.000656572	-0.908238548	1.38E-13	1	0.432024215
Ivns1abp	2.09E-16	0.455041142	HW	96	0.001412351	-0.723006193	1.38E-13	1	0.929326743
Ivns1abp	2.09E-16	0.455041142	HW	240	0.000937314	-1.025598824	1.38E-13	1	0.616752339
Ivns1abp	2.09E-16	0.455041142	HW	384	0.000631397	-0.892451604	1.38E-13	1	0.415459073
Ivns1abp	2.09E-16	0.455041142	LE	3	0.028538149	0.207548419	1.38E-13	1	1
Ivns1abp	2.09E-16	0.455041142	LE	6	0.014183588	-0.243513454	1.38E-13	1	1
Ivns1abp	2.09E-16	0.455041142	LE	10	0.023161666	-0.310959856	1.38E-13	1	1
Ivns1abp	2.09E-16	0.455041142	LE	19	0.004569554	-0.874751223	1.38E-13	1	1
Ivns1abp	2.09E-16	0.455041142	LE	96	3.11E-05	-0.657216058	1.38E-13	1	0.020443826
Ivns1abp	2.09E-16	0.455041142	LE	240	8.55E-05	-0.685080379	1.38E-13	1	0.056265186
Lasp1	1.23E-05	0.615198269	HW	1.5	0.002262283	-0.89749374	0.008061861	1	1
Lasp1	1.23E-05	0.615198269	HW	3	0.000610577	-1.233331077	0.008061861	1	0.401759676
Lasp1	1.23E-05	0.615198269	HW	6	0.003457586	-0.459158306	0.008061861	1	1
Lasp1	1.23E-05	0.615198269	HW	10	0.000359014	-0.636644669	0.008061861	1	0.236231037
Lasp1	1.23E-05	0.615198269	HW	19	0.000625665	-0.894195752	0.008061861	1	0.411687548
Lasp1	1.23E-05	0.615198269	HW	96	0.000323054	-0.68124105	0.008061861	1	0.212569687
Lasp1	1.23E-05	0.615198269	HW	240	0.002708519	-0.498221997	0.008061861	1	1
Lasp1	1.23E-05	0.615198269	HW	384	0.264261173	-0.170252989	0.008061861	1	1
Lasp1	1.23E-05	0.615198269	LE	3	0.000235127	-1.172099765	0.008061861	1	0.154713734
Lasp1	1.23E-05	0.615198269	LE	6	9.39E-07	-0.935419277	0.008061861	1	0.000617777
Lasp1	1.23E-05	0.615198269	LE	10	0.001277605	-1.186153337	0.008061861	1	0.840663946
Lasp1	1.23E-05	0.615198269	LE	19	0.046731852	-0.667296776	0.008061861	1	1
Lasp1	1.23E-05	0.615198269	LE	96	0.148645776	-0.223980622	0.008061861	1	1
Lasp1	1.23E-05	0.615198269	LE	240	0.026940671	-0.40026365	0.008061861	1	1
Neu1	5.01E-05	0.000289423	HW	1.5	0.1910204	-0.357361752	0.03299368	0.190440332	1
Neu1	5.01E-05	0.000289423	HW	3	0.908959173	0.023898563	0.03299368	0.190440332	1
Neu1	5.01E-05	0.000289423	HW	6	0.037989936	0.618882508	0.03299368	0.190440332	1
Neu1	5.01E-05	0.000289423	HW	10	0.008893718	0.914644405	0.03299368	0.190440332	1
Neu1	5.01E-05	0.000289423	HW	19	0.039503999	0.639725201	0.03299368	0.190440332	1
Neu1	5.01E-05	0.000289423	HW	96	0.305399812	0.235186691	0.03299368	0.190440332	1
Neu1	5.01E-05	0.000289423	HW	240	0.101739946	0.426308586	0.03299368	0.190440332	1
Neu1	5.01E-05	0.000289423	HW	384	0.037866065	0.65883816	0.03299368	0.190440332	1
Neu1	5.01E-05	0.000289423	LE	3	0.834869973	-0.041354127	0.03299368	0.190440332	1
Neu1	5.01E-05	0.000289423	LE	6	0.015560608	0.433480993	0.03299368	0.190440332	1
Neu1	5.01E-05	0.000289423	LE	10	0.006695548	0.592594196	0.03299368	0.190440332	1
Neu1	5.01E-05	0.000289423	LE	19	0.005823357	0.638926546	0.03299368	0.190440332	1
Neu1	5.01E-05	0.000289423	LE	96	0.001949495	1.107655811	0.03299368	0.190440332	1
Neu1	5.01E-05	0.000289423	LE	240	2.25E-05	1.52545407	0.03299368	0.190440332	0.014817437
Pbld	3.88E-12	0.022073981	HW	1.5	0.002229698	0.555132605	2.55E-09	1	1
Pbld	3.88E-12	0.022073981	HW	3	0.002364817	0.642088405	2.55E-09	1	1
Pbld	3.88E-12	0.022073981	HW	6	2.46E-05	1.068246921	2.55E-09	1	0.016205478
Pbld	3.88E-12	0.022073981	HW	10	0.004721415	1.014683976	2.55E-09	1	1
Pbld	3.88E-12	0.022073981	HW	19	0.005887409	1.141107467	2.55E-09	1	1
Pbld	3.88E-12	0.022073981	HW	96	1.89E-06	1.402609847	2.55E-09	1	0.001240475
Pbld	3.88E-12	0.022073981	HW	240	1.10E-05	1.578077497	2.55E-09	1	0.007240907
Pbld	3.88E-12	0.022073981	HW	384	0.000412008	1.479388605	2.55E-09	1	0.271101373
Pbld	3.88E-12	0.022073981	LE	3	0.012598051	0.441537821	2.55E-09	1	1
Pbld	3.88E-12	0.022073981	LE	6	0.000364418	0.947174589	2.55E-09	1	0.239787156
Pbld	3.88E-12	0.022073981	LE	10	0.000244343	0.958670901	2.55E-09	1	0.160777869
Pbld	3.88E-12	0.022073981	LE	19	0.001840629	0.900064325	2.55E-09	1	1
Pbld	3.88E-12	0.022073981	LE	96	1.90E-05	1.53235003	2.55E-09	1	0.01250432
Pbld	3.88E-12	0.022073981	LE	240	2.47E-05	1.385556863	2.55E-09	1	0.016237154
Pde2a	1.47E-06	0.023737598	HW	1.5	0.338982489	-0.103246176	0.00096542	1	1
Pde2a	1.47E-06	0.023737598	HW	3	0.111548067	0.285438376	0.00096542	1	1
Pde2a	1.47E-06	0.023737598	HW	6	0.002110722	0.655060579	0.00096542	1	1
Pde2a	1.47E-06	0.023737598	HW	10	0.002847949	0.422260566	0.00096542	1	1
Pde2a	1.47E-06	0.023737598	HW	19	0.009515459	0.32247829	0.00096542	1	1
Pde2a	1.47E-06	0.023737598	HW	96	0.000264363	0.477521878	0.00096542	1	0.173950748
Pde2a	1.47E-06	0.023737598	HW	240	0.00031218	0.596460214	0.00096542	1	0.205414633
Pde2a	1.47E-06	0.023737598	HW	384	0.000855488	0.791005161	0.00096542	1	0.562911239
Pde2a	1.47E-06	0.023737598	LE	3	0.000518812	0.423836077	0.00096542	1	0.341378355
Pde2a	1.47E-06	0.023737598	LE	6	0.003538562	0.640823791	0.00096542	1	1
Pde2a	1.47E-06	0.023737598	LE	10	0.036383961	0.43315298	0.00096542	1	1
Pde2a	1.47E-06	0.023737598	LE	19	0.000124183	0.59107167	0.00096542	1	0.081712676
Pde2a	1.47E-06	0.023737598	LE	96	0.001210639	0.994238128	0.00096542	1	0.796600157
Pde2a	1.47E-06	0.023737598	LE	240	1.97E-06	1.524235547	0.00096542	1	0.001295797
Perp	3.83E-24	6.14E-08	HW	1.5	0.020439638	0.506733552	2.52E-21	4.04E-05	1
Perp	3.83E-24	6.14E-08	HW	3	0.017467755	0.511279585	2.52E-21	4.04E-05	1
Perp	3.83E-24	6.14E-08	HW	6	0.008110536	0.638588522	2.52E-21	4.04E-05	1
Perp	3.83E-24	6.14E-08	HW	10	0.003107849	0.893743857	2.52E-21	4.04E-05	1
Perp	3.83E-24	6.14E-08	HW	19	0.000796952	1.020913114	2.52E-21	4.04E-05	0.52439426
Perp	3.83E-24	6.14E-08	HW	96	0.000322402	1.485209385	2.52E-21	4.04E-05	0.212140542
Perp	3.83E-24	6.14E-08	HW	240	0.000179621	1.668399278	2.52E-21	4.04E-05	0.118190502
Perp	3.83E-24	6.14E-08	HW	384	0.000141767	1.534935877	2.52E-21	4.04E-05	0.093282964
Perp	3.83E-24	6.14E-08	LE	3	0.006679874	0.495196924	2.52E-21	4.04E-05	1
Perp	3.83E-24	6.14E-08	LE	6	0.00048348	0.66117003	2.52E-21	4.04E-05	0.318129836
Perp	3.83E-24	6.14E-08	LE	10	2.71E-05	0.737432593	2.52E-21	4.04E-05	0.017829564
Perp	3.83E-24	6.14E-08	LE	19	3.50E-06	0.907648369	2.52E-21	4.04E-05	0.002305908
Perp	3.83E-24	6.14E-08	LE	96	1.41E-07	1.734767576	2.52E-21	4.04E-05	9.26E-05
Perp	3.83E-24	6.14E-08	LE	240	6.40E-07	1.938796349	2.52E-21	4.04E-05	0.000421039
Pmm1	0.01993925	1.31E-06	HW	1.5	0.663399688	0.088121173	1	0.000858906	1
Pmm1	0.01993925	1.31E-06	HW	3	0.000195295	1.35293217	1	0.000858906	0.128504058
Pmm1	0.01993925	1.31E-06	HW	6	0.000339478	1.237601896	1	0.000858906	0.223376253
Pmm1	0.01993925	1.31E-06	HW	10	3.18E-05	1.676163243	1	0.000858906	0.020902861
Pmm1	0.01993925	1.31E-06	HW	19	0.000114824	1.371531054	1	0.000858906	0.075554394
Pmm1	0.01993925	1.31E-06	HW	96	0.004184423	0.709961661	1	0.000858906	1
Pmm1	0.01993925	1.31E-06	HW	240	0.00027154	1.077726971	1	0.000858906	0.178673508
Pmm1	0.01993925	1.31E-06	HW	384	0.008374946	1.199681246	1	0.000858906	1
Pmm1	0.01993925	1.31E-06	LE	3	0.000142118	1.638005652	1	0.000858906	0.093513338
Pmm1	0.01993925	1.31E-06	LE	6	5.68E-05	1.83770136	1	0.000858906	0.037354269
Pmm1	0.01993925	1.31E-06	LE	10	8.92E-06	2.115785566	1	0.000858906	0.005870713
Pmm1	0.01993925	1.31E-06	LE	19	8.26E-05	1.409366367	1	0.000858906	0.054369403
Pmm1	0.01993925	1.31E-06	LE	96	5.32E-06	2.438991933	1	0.000858906	0.003502113
Pmm1	0.01993925	1.31E-06	LE	240	2.60E-05	2.870022859	1	0.000858906	0.017127894
Pomp	0.00491212	0.652711894	HW	1.5	0.879335277	-0.019148061	1	1	1
Pomp	0.00491212	0.652711894	HW	3	0.951987367	-0.009003684	1	1	1
Pomp	0.00491212	0.652711894	HW	6	0.259733643	0.104364502	1	1	1
Pomp	0.00491212	0.652711894	HW	10	0.561299903	-0.054255648	1	1	1
Pomp	0.00491212	0.652711894	HW	19	0.04171968	0.23279538	1	1	1
Pomp	0.00491212	0.652711894	HW	96	0.230309654	0.147703547	1	1	1
Pomp	0.00491212	0.652711894	HW	240	0.068680799	0.198752426	1	1	1
Pomp	0.00491212	0.652711894	HW	384	0.102730493	0.399485066	1	1	1
Pomp	0.00491212	0.652711894	LE	3	0.000614421	0.303883153	1	1	0.404289054
Pomp	0.00491212	0.652711894	LE	6	0.001986848	0.377111523	1	1	1
Pomp	0.00491212	0.652711894	LE	10	0.015328725	0.232731419	1	1	1
Pomp	0.00491212	0.652711894	LE	19	0.000828736	0.276466581	1	1	0.545308525
Pomp	0.00491212	0.652711894	LE	96	0.529475287	-0.047891848	1	1	1
Pomp	0.00491212	0.652711894	LE	240	4.21E-05	0.422549185	1	1	0.027685012
Psmb4	4.26E-08	0.001553412	HW	1.5	0.054820991	-0.385284537	2.80E-05	1	1
Psmb4	4.26E-08	0.001553412	HW	3	0.151637903	-0.162080202	2.80E-05	1	1
Psmb4	4.26E-08	0.001553412	HW	6	0.96212813	-0.00457978	2.80E-05	1	1
Psmb4	4.26E-08	0.001553412	HW	10	0.342781351	-0.080678557	2.80E-05	1	1
Psmb4	4.26E-08	0.001553412	HW	19	0.008533173	0.30221208	2.80E-05	1	1
Psmb4	4.26E-08	0.001553412	HW	96	0.952799689	0.006979535	2.80E-05	1	1
Psmb4	4.26E-08	0.001553412	HW	240	0.068366473	0.164751225	2.80E-05	1	1
Psmb4	4.26E-08	0.001553412	HW	384	0.630009765	-0.05135756	2.80E-05	1	1
Psmb4	4.26E-08	0.001553412	LE	3	9.19E-05	-0.355541783	2.80E-05	1	0.060446257
Psmb4	4.26E-08	0.001553412	LE	6	0.003704871	-0.260097927	2.80E-05	1	1
Psmb4	4.26E-08	0.001553412	LE	10	0.015445494	0.226611918	2.80E-05	1	1
Psmb4	4.26E-08	0.001553412	LE	19	0.034429428	0.461654534	2.80E-05	1	1
Psmb4	4.26E-08	0.001553412	LE	96	0.120142647	-0.208805126	2.80E-05	1	1
Psmb4	4.26E-08	0.001553412	LE	240	0.116961017	0.105051505	2.80E-05	1	1
Sdc1	0.150435842	0.00341321	HW	1.5	0.056849813	-0.579808704	1	1	1
Sdc1	0.150435842	0.00341321	HW	3	0.001014803	-1.154400925	1	1	0.66774021
Sdc1	0.150435842	0.00341321	HW	6	0.014416438	-0.61299567	1	1	1
Sdc1	0.150435842	0.00341321	HW	10	0.052532085	-0.414465354	1	1	1
Sdc1	0.150435842	0.00341321	HW	19	0.049502381	-0.505719886	1	1	1
Sdc1	0.150435842	0.00341321	HW	96	0.009461019	-0.838172275	1	1	1
Sdc1	0.150435842	0.00341321	HW	240	0.00289352	-0.872888849	1	1	1
Sdc1	0.150435842	0.00341321	HW	384	0.295839719	-0.186218904	1	1	1
Sdc1	0.150435842	0.00341321	LE	3	0.000754249	-1.126486065	1	1	0.496296015
Sdc1	0.150435842	0.00341321	LE	6	0.000413005	-1.208373176	1	1	0.271756965
Sdc1	0.150435842	0.00341321	LE	10	0.000238863	-1.242818351	1	1	0.157171662
Sdc1	0.150435842	0.00341321	LE	19	0.003459009	-1.274706674	1	1	1
Sdc1	0.150435842	0.00341321	LE	96	0.006145727	-1.574053283	1	1	1
Sdc1	0.150435842	0.00341321	LE	240	0.004626636	-0.717934815	1	1	1
Slco1a1	3.03E-08	0.199982803	HW	1.5	0.043067112	-0.46270474	1.99E-05	1	1
Slco1a1	3.03E-08	0.199982803	HW	3	0.003815235	-0.732111225	1.99E-05	1	1
Slco1a1	3.03E-08	0.199982803	HW	6	0.001194562	-0.604711337	1.99E-05	1	0.786021495
Slco1a1	3.03E-08	0.199982803	HW	10	0.001891615	-1.027929024	1.99E-05	1	1
Slco1a1	3.03E-08	0.199982803	HW	19	0.000242227	-0.91842435	1.99E-05	1	0.159385462
Slco1a1	3.03E-08	0.199982803	HW	96	0.000137546	-0.938674031	1.99E-05	1	0.090505381
Slco1a1	3.03E-08	0.199982803	HW	240	4.75E-05	-1.189484135	1.99E-05	1	0.031273808
Slco1a1	3.03E-08	0.199982803	HW	384	0.000356749	-1.106092268	1.99E-05	1	0.234740721
Slco1a1	3.03E-08	0.199982803	LE	3	0.044457199	-0.223458046	1.99E-05	1	1
Slco1a1	3.03E-08	0.199982803	LE	6	0.009886737	-0.274609615	1.99E-05	1	1
Slco1a1	3.03E-08	0.199982803	LE	10	0.001803021	-0.846482812	1.99E-05	1	1
Slco1a1	3.03E-08	0.199982803	LE	19	0.000150502	-0.672939926	1.99E-05	1	0.09903018
Slco1a1	3.03E-08	0.199982803	LE	96	4.00E-06	-1.308191722	1.99E-05	1	0.002633711
Slco1a1	3.03E-08	0.199982803	LE	240	1.27E-05	-0.928986771	1.99E-05	1	0.008333516
Srxn1	0.009991337	0.00080195	HW	1.5	0.046806954	-0.441936804	1	0.527683141	1
Srxn1	0.009991337	0.00080195	HW	3	0.009927135	1.114167975	1	0.527683141	1
Srxn1	0.009991337	0.00080195	HW	6	0.023480574	0.897368379	1	0.527683141	1
Srxn1	0.009991337	0.00080195	HW	10	0.004976809	0.559207713	1	0.527683141	1
Srxn1	0.009991337	0.00080195	HW	19	0.022606735	0.329612941	1	0.527683141	1
Srxn1	0.009991337	0.00080195	HW	96	0.042475293	0.443375215	1	0.527683141	1
Srxn1	0.009991337	0.00080195	HW	240	0.373111917	0.239198701	1	0.527683141	1
Srxn1	0.009991337	0.00080195	HW	384	0.014231038	0.553269449	1	0.527683141	1
Srxn1	0.009991337	0.00080195	LE	3	9.72E-05	1.492197203	1	0.527683141	0.063985584
Srxn1	0.009991337	0.00080195	LE	6	0.000225872	1.162486056	1	0.527683141	0.148623855
Srxn1	0.009991337	0.00080195	LE	10	0.001004638	0.980277352	1	0.527683141	0.66105202
Srxn1	0.009991337	0.00080195	LE	19	0.011437588	0.767372581	1	0.527683141	1
Srxn1	0.009991337	0.00080195	LE	96	0.000238129	1.234247037	1	0.527683141	0.15668912
Srxn1	0.009991337	0.00080195	LE	240	8.31E-06	1.9123035	1	0.527683141	0.005465387
Tpm1	0.001956223	0.018386721	HW	1.5	0.010129326	-1.071519113	1	1	1
Tpm1	0.001956223	0.018386721	HW	3	0.453327964	-0.148459636	1	1	1
Tpm1	0.001956223	0.018386721	HW	6	0.991980415	0.002735207	1	1	1
Tpm1	0.001956223	0.018386721	HW	10	0.552073934	0.169690799	1	1	1
Tpm1	0.001956223	0.018386721	HW	19	0.009256833	0.759235726	1	1	1
Tpm1	0.001956223	0.018386721	HW	96	0.014112477	0.633685574	1	1	1
Tpm1	0.001956223	0.018386721	HW	240	0.957577047	0.014164223	1	1	1
Tpm1	0.001956223	0.018386721	HW	384	0.034308216	0.603706928	1	1	1
Tpm1	0.001956223	0.018386721	LE	3	0.339822458	0.188832534	1	1	1
Tpm1	0.001956223	0.018386721	LE	6	0.40089698	0.208593568	1	1	1
Tpm1	0.001956223	0.018386721	LE	10	0.509733494	0.128472831	1	1	1
Tpm1	0.001956223	0.018386721	LE	19	0.164618815	0.31124591	1	1	1
Tpm1	0.001956223	0.018386721	LE	96	0.001408812	0.80235183	1	1	0.926997972
Tpm1	0.001956223	0.018386721	LE	240	0.009570365	0.609466743	1	1	1
Uvrag	0.004198958	0.000312489	HW	1.5	0.15751617	0.179540477	1	0.205617982	1
Uvrag	0.004198958	0.000312489	HW	3	0.041355384	0.30598978	1	0.205617982	1
Uvrag	0.004198958	0.000312489	HW	6	0.468936659	0.091602554	1	0.205617982	1
Uvrag	0.004198958	0.000312489	HW	10	0.445034273	-0.086725791	1	0.205617982	1
Uvrag	0.004198958	0.000312489	HW	19	0.678924612	0.051413008	1	0.205617982	1
Uvrag	0.004198958	0.000312489	HW	96	0.436297289	0.102041894	1	0.205617982	1
Uvrag	0.004198958	0.000312489	HW	240	0.297634122	-0.144233913	1	0.205617982	1
Uvrag	0.004198958	0.000312489	HW	384	0.593303436	-0.065996717	1	0.205617982	1
Uvrag	0.004198958	0.000312489	LE	3	0.001252962	0.4923066	1	0.205617982	0.824449092
Uvrag	0.004198958	0.000312489	LE	6	0.000174216	0.487745035	1	0.205617982	0.114634192
Uvrag	0.004198958	0.000312489	LE	10	0.023185139	0.357470405	1	0.205617982	1
Uvrag	0.004198958	0.000312489	LE	19	0.024191215	0.217660574	1	0.205617982	1
Uvrag	0.004198958	0.000312489	LE	96	0.007309129	0.349428801	1	0.205617982	1
Uvrag	0.004198958	0.000312489	LE	240	0.0004871	0.430182246	1	0.205617982	0.320511863
