# Supplementary material for: 2,3,7,8 Tetrachlorodibenzo-p-dioxin-induced RNA abundance changes identify Ackr3, Col18a1, Cyb5a and Glud1 as candidate mediators of toxicity
Source: Arch Toxicol. 2016 Apr 30;91(1):325–38. doi: 10.1007/s00204-016-1720-0 (PMC5225275; doi:10.1007/s00204-016-1720-0)
Supplement: Supplementary file 7 — Supplementary material 7 (TXT 45 kb) [file 204_2016_1720_MOESM7_ESM.txt]

TCDD-induced RNA abundance changes identify candidate mediators of toxicity
John D. Watson*, Stephenie D. Prokopec*, Ashley B. Smith*, Allan B. Okey�, Raimo Pohjanvirta�,�, and Paul C. Boutros*,�
*Informatics and Bio-computing Program, Ontario Institute for Cancer Research, Toronto, Canada.
�Department of Pharmacology and Toxicology, University of Toronto, Toronto, Canada.
�Laboratory of Toxicology, National Institute for Health and Welfare, Kuopio Finland.
�Department of Food Hygiene and Environmental Health, University of Helsinki, Helsinki, Finland.
�Department of Medical Biophysics, University of Toronto, Toronto, Canada.
Address for correspondence:
Dr. Paul C. Boutros
MaRS Centre, South Tower
101 College Street
Toronto, Ontario, Canada
M5G 0A3
Email: Paul.Boutros@oicr.on.ca Phone: 416-673-8564
Fax: 416-673-8564
Time	Dose	Gene	Strain	n	mean	sd	sem	p	M	M.SD	M.SEM	T.padj
19	0.001	Ccbl1	HW	4	8.384397443	6.509803954	5.509803954	0.488382499	-0.172653675	9.130090742	2.282522686	0.594762563
19	0.01	Ccbl1	HW	4	8.53703191	7.250525367	6.250525367	0.834898619	-0.070918529	9.672183184	2.418045796	0.924905268
19	0.1	Ccbl1	HW	4	8.780207899	8.059738645	7.059738645	0.850023481	0.08527926	10.29273513	2.573183783	0.938186386
19	1	Ccbl1	HW	4	9.085622578	5.561186617	4.561186617	0.026801427	0.559916072	8.479847052	2.119961763	0.053100719
19	10	Ccbl1	HW	4	9.619745049	6.98798515	5.98798515	0.001588143	1.083774675	9.476969236	2.369242309	0.005661079
19	100	Ccbl1	HW	4	9.886311942	6.588063057	5.588063057	0.000907332	1.359079549	9.186053793	2.296513448	0.003726229
19	1000	Ccbl1	HW	4	10.18445241	7.318245838	6.318245838	0.000236628	1.653189747	9.723051557	2.430762889	0.001675206
19	3000	Ccbl1	HW	4	10.25759048	7.713589483	6.713589483	0.000159408	1.717727207	10.02399482	2.505998705	0.001367853
19	0.001	Col18a1	HW	4	10.19514404	8.206637213	7.206637213	0.006317176	-1.226352069	11.48438188	2.871095469	0.016494848
19	0.01	Col18a1	HW	4	10.40804558	7.679672415	6.679672415	0.000491026	-0.984422674	11.11393275	2.778483187	0.002556357
19	0.1	Col18a1	HW	4	10.30264616	7.605228615	6.605228615	0.000399809	-1.090792275	11.06262333	2.765655833	0.002270056
19	1	Col18a1	HW	4	10.28083736	7.538249469	6.538249469	0.000336046	-1.11211881	11.01668452	2.75417113	0.002045048
19	10	Col18a1	HW	4	10.11124006	7.461168372	6.461168372	0.000253673	-1.283393322	10.96408529	2.741021322	0.001744776
19	100	Col18a1	HW	4	10.47655041	8.131580668	7.131580668	0.005197445	-0.928109635	11.43086772	2.857716931	0.013892697
19	1000	Col18a1	HW	4	9.975662499	6.208690907	5.208690907	8.47E-06	-1.407654882	10.15332337	2.538330843	0.000220847
19	3000	Col18a1	HW	4	10.14795975	7.938224704	6.938224704	0.001309855	-1.256912497	11.2941376	2.8235344	0.004969224
19	0.001	Ackr3	HW	4	4.709904853	3.270345722	2.270345722	0.932253162	0.029043467	4.137814764	1.034453691	1
19	0.01	Ackr3	HW	4	5.77442226	5.720011086	4.720011086	0.295180437	0.757584427	6.256586666	1.564146666	0.392645675
19	0.1	Ackr3	HW	4	5.695873296	5.153377002	4.153377002	0.130289516	0.879911716	5.743138898	1.435784725	0.197358873
19	1	Ackr3	HW	4	4.837235845	3.219118906	2.219118906	0.644772184	0.16082687	4.097447549	1.024361887	0.749281961
19	10	Ackr3	HW	4	5.1576584	2.357723797	1.357723797	0.042956419	0.542395165	3.461966404	0.865491601	0.078746455
19	100	Ackr3	HW	4	4.987399229	3.628777078	2.628777078	0.424543992	0.296755741	4.42655317	1.106638293	0.530523216
19	1000	Ackr3	HW	4	5.624029184	4.100851637	3.100851637	0.024683681	0.953818766	4.821134102	1.205283526	0.049779247
19	3000	Ackr3	HW	4	5.209885817	3.252862386	2.252862386	0.058273292	0.572661873	4.124010619	1.031002655	0.100919559
19	0.001	Cyb5a	HW	4	14.71312528	11.0477807	10.0477807	0.107515789	0.229555339	16.04592499	4.011481248	0.168597512
19	0.01	Cyb5a	HW	4	14.64557201	12.10529996	11.10529996	0.421834848	0.147259108	16.7915615	4.197890375	0.528167011
19	0.1	Cyb5a	HW	4	14.97611513	12.35821126	11.35821126	0.027967984	0.479781681	16.97479414	4.243698535	0.055025383
19	1	Cyb5a	HW	4	15.47226906	8.086344261	7.086344261	0.00218064	0.992183714	14.17064621	3.542661552	0.007054765
19	10	Cyb5a	HW	4	15.4256083	11.14030966	10.14030966	0.001114467	0.944073559	16.10977187	4.027442969	0.004364998
19	100	Cyb5a	HW	4	15.19836185	10.40580703	9.405807031	0.004094579	0.717594006	15.61086386	3.902715965	0.011376073
19	1000	Cyb5a	HW	4	15.34693799	11.45852322	10.45852322	0.001122369	0.864499944	16.33144221	4.082860553	0.004365629
19	3000	Cyb5a	HW	4	15.31445453	11.94167582	10.94167582	0.000809052	0.829297895	16.67398788	4.168496971	0.003510041
19	0.001	Derl1	HW	4	9.72076178	7.164187762	6.164187762	0.161962705	-0.231297539	9.687871779	2.421967945	0.237470448
19	0.01	Derl1	HW	4	9.740747812	6.813534726	5.813534726	0.129581897	-0.204897958	9.431517841	2.35787946	0.196639076
19	0.1	Derl1	HW	4	9.849347799	7.285402082	6.285402082	0.484612551	-0.101703012	9.777850317	2.444462579	0.591384462
19	1	Derl1	HW	4	9.99983368	5.790059578	4.790059578	0.462543415	0.061766568	8.720898076	2.180224519	0.568595066
19	10	Derl1	HW	4	9.943666037	6.259159223	5.259159223	0.965403145	0.003939784	9.039156349	2.259789087	1
19	100	Derl1	HW	4	10.21768166	5.668023319	4.668023319	0.017459734	0.280192409	8.640356571	2.160089143	0.037017103
19	1000	Derl1	HW	4	10.06099004	6.903526277	5.903526277	0.292498788	0.118103074	9.496733564	2.374183391	0.389998384
19	3000	Derl1	HW	4	10.24022222	7.151498625	6.151498625	0.03886757	0.295911171	9.678491924	2.419622981	0.07282827
19	0.001	Eml4	HW	4	8.515869003	6.838396464	5.838396464	0.670645455	-0.115100506	9.105564207	2.276391052	0.771926606
19	0.01	Eml4	HW	4	9.299303023	9.38500949	8.38500949	0.727974984	0.240543348	11.14567344	2.78641836	0.824453596
19	0.1	Eml4	HW	4	9.163520564	8.311299412	7.311299412	0.30315727	0.443940359	10.25793991	2.564484978	0.399798987
19	1	Eml4	HW	4	9.378240524	7.132304157	6.132304157	0.007257659	0.776156382	9.328311525	2.332077881	0.018515223
19	10	Eml4	HW	4	9.675548721	6.438704115	5.438704115	0.00048093	1.090401436	8.80934413	2.202336033	0.002556357
19	100	Eml4	HW	4	9.587510729	7.069895335	6.069895335	0.001732449	0.990112338	9.28068173	2.320170433	0.005994485
19	1000	Eml4	HW	4	9.957634438	7.810272895	6.810272895	0.000543098	1.353693041	9.856368298	2.464092075	0.0027134
19	3000	Eml4	HW	4	9.888199635	7.320359647	6.320359647	0.000271444	1.293976289	9.472871724	2.368217931	0.00180175
19	0.001	Ern1	HW	4	8.128437255	6.721601378	5.721601378	0.551688164	-0.200620517	8.616810597	2.154202649	0.657823307
19	0.01	Ern1	HW	4	7.848635445	5.265925485	4.265925485	0.043093356	-0.412634535	7.536542377	1.884135594	0.078746455
19	0.1	Ern1	HW	4	7.97987772	4.865535553	3.865535553	0.080242125	-0.272906175	7.262433201	1.8156083	0.132071669
19	1	Ern1	HW	4	7.894136012	2.040474429	1.040474429	0.035372735	-0.351376206	5.764810117	1.441202529	0.067323586
19	10	Ern1	HW	4	7.55529902	4.210752729	3.210752729	0.001606004	-0.695407231	6.841048043	1.710262011	0.005708735
19	100	Ern1	HW	4	7.514731427	4.796953923	3.796953923	0.002278697	-0.742882361	7.216665901	1.804166475	0.00723471
19	1000	Ern1	HW	4	7.350800408	3.763382039	2.763382039	0.000514018	-0.898477998	6.575145941	1.643786485	0.002635513
19	3000	Ern1	HW	4	7.473966567	4.339017737	3.339017737	0.000978	-0.778465324	6.920735128	1.730183782	0.003942828
19	0.001	Exoc3	HW	4	8.014164686	5.572282972	4.572282972	0.545576045	0.114145844	7.509071959	1.87726799	0.651917139
19	0.01	Exoc3	HW	4	7.998545732	6.00525996	5.00525996	0.686980747	0.086612314	7.835749571	1.958937393	0.786872444
19	0.1	Exoc3	HW	4	8.348884823	7.215401482	6.215401482	0.282011676	0.376646137	8.797604373	2.199401093	0.377502972
19	1	Exoc3	HW	4	8.709681769	6.087021461	5.087021461	0.001918534	0.816121011	7.898585596	1.974646399	0.006479361
19	10	Exoc3	HW	4	9.314195415	7.25855627	6.25855627	0.000807969	1.404277403	8.833032507	2.208258127	0.003510041
19	100	Exoc3	HW	4	9.844930015	6.661572501	5.661572501	1.12E-05	1.957773267	8.349393531	2.087348383	0.000252097
19	1000	Exoc3	HW	4	9.860699579	7.550492927	6.550492927	5.06E-05	1.959585422	9.074456876	2.268614219	0.000649122
19	3000	Exoc3	HW	4	9.97329641	7.718307074	6.718307074	3.70E-05	2.071660886	9.214558494	2.303639624	0.000530305
19	0.001	Gfer	HW	4	9.10525951	3.905173061	2.905173061	0.365893206	0.100649043	7.171687943	1.792921986	0.470832691
19	0.01	Gfer	HW	4	8.848674194	4.965324107	3.965324107	0.202994766	-0.158101147	7.799818896	1.949954724	0.287420205
19	0.1	Gfer	HW	4	9.114646909	5.390418312	4.390418312	0.370863038	0.107314649	8.077087401	2.01927185	0.475378985
19	1	Gfer	HW	4	9.097924361	5.879844539	4.879844539	0.503026349	0.087367595	8.411617152	2.102904288	0.609258015
19	10	Gfer	HW	4	9.044698958	4.97914346	3.97914346	0.726402174	0.038596697	7.808623497	1.952155874	0.823223361
19	100	Gfer	HW	4	9.031541577	6.051112493	5.051112493	0.885411577	0.019229588	8.532215054	2.133053763	0.96715067
19	1000	Gfer	HW	4	9.168392527	5.467407059	4.467407059	0.204363801	0.160834099	8.128669711	2.032167428	0.289116681
19	3000	Gfer	HW	4	9.106402076	4.985910543	3.985910543	0.382521431	0.100386008	7.812940244	1.953235061	0.486793763
19	0.001	Ghr	HW	4	12.27868623	9.511503582	8.511503582	0.923063345	0.012342684	12.1889965	3.047249126	0.994158612
19	0.01	Ghr	HW	4	12.17887417	8.09630479	7.09630479	0.188642263	-0.076243217	11.11994095	2.779985236	0.270029264
19	0.1	Ghr	HW	4	12.07635746	8.429681296	7.429681296	0.040323226	-0.180275123	11.36496644	2.841241609	0.074892314
19	1	Ghr	HW	4	11.95071527	7.924157076	6.924157076	0.002028954	-0.304637507	10.99523537	2.748808841	0.006718181
19	10	Ghr	HW	4	11.85654111	6.187178926	5.187178926	0.000160306	-0.396967541	9.817541364	2.454385341	0.001367853
19	100	Ghr	HW	4	11.64360469	9.342992452	8.342992452	0.027724976	-0.63533815	12.05796182	3.014490456	0.054638119
19	1000	Ghr	HW	4	11.71096762	8.510633558	7.510633558	0.003018085	-0.548569973	11.42513978	2.856284944	0.008974691
19	3000	Ghr	HW	4	11.78470998	7.46676483	6.46676483	8.16E-05	-0.469994139	10.67030986	2.667577464	0.000946534
19	0.001	Glud1	HW	4	14.08724314	11.62444359	10.62444359	0.810478555	0.036321686	15.47554833	3.868887083	0.900413471
19	0.01	Glud1	HW	4	14.05806957	10.89875162	9.89875162	0.863571449	0.017929572	14.93812887	3.734532218	0.951277924
19	0.1	Glud1	HW	4	13.9626156	10.47903119	9.479031187	0.405299576	-0.074698653	14.63471906	3.658679765	0.510485231
19	1	Glud1	HW	4	13.70264938	10.27356355	9.273563552	0.007970725	-0.334831291	14.48830616	3.62207654	0.019920925
19	10	Glud1	HW	4	13.41364202	10.32101095	9.321010946	0.001550658	-0.626761929	14.52198934	3.630497334	0.005619085
19	100	Glud1	HW	4	13.38161738	10.34874678	9.348746777	0.001553443	-0.659434261	14.54171473	3.635428682	0.005619085
19	1000	Glud1	HW	4	13.14410848	9.565222133	8.565222133	3.49E-05	-0.892596364	13.99494129	3.498735323	0.000508846
19	3000	Glud1	HW	4	13.16627276	10.69473524	9.69473524	0.002977525	-0.883491983	14.78993811	3.697484527	0.008901011
19	0.001	Ivns1abp	HW	4	9.746549653	6.855790938	5.855790938	0.628784336	-0.073206664	9.733932879	2.43348322	0.732211353
19	0.01	Ivns1abp	HW	4	9.764801498	6.988693951	5.988693951	0.71624261	-0.056368417	9.827991812	2.456997953	0.814984866
19	0.1	Ivns1abp	HW	4	9.736531154	6.480112641	5.480112641	0.565127269	-0.07926301	9.473090296	2.368272574	0.670543716
19	1	Ivns1abp	HW	4	9.406318358	4.544221846	3.544221846	0.026178223	-0.403847915	8.27028005	2.067570013	0.052048829
19	10	Ivns1abp	HW	4	9.369866019	6.918289394	5.918289394	0.042945483	-0.459543068	9.778052365	2.444513091	0.078746455
19	100	Ivns1abp	HW	4	8.910889279	6.043316238	5.043316238	0.000656572	-0.908238548	9.179828488	2.294957122	0.003094483
19	1000	Ivns1abp	HW	4	9.125646843	5.674723279	4.674723279	0.002303434	-0.68838776	8.941479979	2.235369995	0.007284878
19	3000	Ivns1abp	HW	4	9.12939475	6.783168173	5.783168173	0.010255194	-0.702407354	9.68292055	2.420730138	0.023900534
19	0.001	Lasp1	HW	4	8.950772796	7.166304957	6.166304957	0.063683563	-0.606002882	9.375472778	2.343868194	0.109061324
19	0.01	Lasp1	HW	4	9.031772117	5.344072272	4.344072272	0.001589251	-0.480468985	8.068622653	2.017155663	0.005661079
19	0.1	Lasp1	HW	4	8.999582923	5.912686355	4.912686355	0.003459187	-0.516809272	8.455969666	2.113992416	0.010005033
19	1	Lasp1	HW	4	8.819540055	4.755390162	3.755390162	0.000265643	-0.691335013	7.691378203	1.922844551	0.001783603
19	10	Lasp1	HW	4	8.937778084	5.471588552	4.471588552	0.000777656	-0.575484126	8.153639945	2.038409986	0.003444487
19	100	Lasp1	HW	4	8.625664169	5.844233287	4.844233287	0.000625665	-0.894195752	8.408247486	2.102061871	0.002990466
19	1000	Lasp1	HW	4	8.893328431	5.799889965	4.799889965	0.001530248	-0.623232938	8.377486894	2.094371724	0.00556813
19	3000	Lasp1	HW	4	8.934968251	5.926861147	4.926861147	0.002334792	-0.582115797	8.465887202	2.116471801	0.007370277
19	0.001	Neu1	HW	4	7.794623319	4.382821743	3.382821743	0.164579972	-0.340225988	7.658560392	1.914640098	0.240116409
19	0.01	Neu1	HW	4	8.114321482	6.391095641	5.391095641	0.83525724	-0.058622924	8.960497996	2.240124499	0.924905268
19	0.1	Neu1	HW	4	8.221806145	6.566890884	5.566890884	0.889379585	0.041376246	9.086719801	2.27167995	0.969837901
19	1	Neu1	HW	4	8.493089858	5.0778562	4.0778562	0.148232259	0.358315939	8.076449989	2.019112497	0.220977076
19	10	Neu1	HW	4	8.635965481	4.55456409	3.55456409	0.069640876	0.50419058	7.758123156	1.939530789	0.117129585
19	100	Neu1	HW	4	8.770467404	4.077929087	3.077929087	0.039503999	0.639725201	7.488252565	1.872063141	0.07373165
19	1000	Neu1	HW	4	8.716605691	5.215269335	4.215269335	0.045587679	0.582470381	8.163544272	2.040886068	0.082057823
19	3000	Neu1	HW	4	8.788546516	6.185912625	5.185912625	0.03254093	0.643433997	8.815323922	2.203830981	0.062638514
19	0.001	Pbld	HW	4	11.56931256	9.204568936	8.204568936	0.388894265	0.142613746	12.20159639	3.050399098	0.492881391
19	0.01	Pbld	HW	4	11.55700747	9.587127607	8.587127607	0.547442506	0.118373211	12.49271311	3.123178278	0.653685759
19	0.1	Pbld	HW	4	11.91779697	10.54798771	9.547987709	0.17221946	0.440989077	13.24442939	3.311107348	0.248843147
19	1	Pbld	HW	4	12.13065256	7.781148174	6.781148174	0.00033945	0.721791992	11.16696611	2.791741527	0.002045048
19	10	Pbld	HW	4	12.37055072	8.785822179	7.785822179	4.21E-05	0.959269485	11.8888829	2.972220724	0.000574113
19	100	Pbld	HW	4	12.58516852	10.60093379	9.600933791	0.005887409	1.141107467	13.28663473	3.321658682	0.015516348
19	1000	Pbld	HW	4	12.5654206	10.36925227	9.369252266	0.002869821	1.131370017	13.10252868	3.275632169	0.008655504
19	3000	Pbld	HW	4	12.58041761	9.672822811	8.672822811	0.000121624	1.163230248	12.55859731	3.139649327	0.001182687
19	0.001	Pde2a	HW	4	8.1354902	6.154103644	5.154103644	0.122930566	-0.377120826	7.612637798	1.90315945	0.188233952
19	0.01	Pde2a	HW	4	8.319848148	6.687742388	5.687742388	0.39619004	-0.207803815	8.050165267	2.012541317	0.500637451
19	0.1	Pde2a	HW	4	8.556107083	6.529465053	5.529465053	0.800000631	0.047200975	7.919165137	1.979791284	0.891113277
19	1	Pde2a	HW	4	8.727270074	5.223276917	4.223276917	0.025773831	0.244003386	6.881997118	1.72049928	0.051365515
19	10	Pde2a	HW	4	8.867351837	5.957285926	4.957285926	0.021918642	0.378732562	7.454429434	1.863607359	0.045007697
19	100	Pde2a	HW	4	8.806051448	5.377184213	4.377184213	0.009515459	0.32247829	6.999526602	1.74988165	0.022517701
19	1000	Pde2a	HW	4	8.889258835	4.545571702	3.545571702	0.000488376	0.409079636	6.382905662	1.595726415	0.002556357
19	3000	Pde2a	HW	4	9.032651271	6.439838939	5.439838939	0.017577128	0.537960636	7.845431036	1.961357759	0.03713607
19	0.001	Perp	HW	4	9.668490382	6.826847136	5.826847136	0.321959883	0.17396776	9.749380742	2.437345185	0.422619179
19	0.01	Perp	HW	4	9.857760125	6.500629953	5.500629953	0.051248637	0.368855219	9.523800334	2.380950084	0.090325722
19	0.1	Perp	HW	4	10.11734753	7.889507291	6.889507291	0.017819302	0.611563862	10.52087964	2.630219909	0.037500321
19	1	Perp	HW	4	9.956143085	7.098986788	6.098986788	0.027120597	0.462734188	9.941840696	2.485460174	0.053544983
19	10	Perp	HW	4	10.36705165	7.323034863	6.323034863	0.001706514	0.875644464	10.10304027	2.525760067	0.005928999
19	100	Perp	HW	4	10.51469093	7.639739393	6.639739393	0.000796952	1.020913114	10.33490208	2.58372552	0.003502448
19	1000	Perp	HW	4	10.60992606	7.074867616	6.074867616	0.000819369	1.122177531	9.924632729	2.481158182	0.003525724
19	3000	Perp	HW	4	10.57998985	6.651040943	5.651040943	0.001345833	1.09387495	9.627093468	2.406773367	0.005049662
19	0.001	Pmm1	HW	4	6.435501525	3.421180882	2.421180882	0.754161733	-0.046947683	5.093329589	1.273332397	0.850127683
19	0.01	Pmm1	HW	4	6.975871362	6.491448723	5.491448723	0.565935068	0.281672944	7.508424216	1.877106054	0.671031629
19	0.1	Pmm1	HW	4	7.077583762	6.652384521	5.652384521	0.467193905	0.369937778	7.647989768	1.911997442	0.572405567
19	1	Pmm1	HW	4	6.976907736	4.180880335	3.180880335	0.021190351	0.490288098	5.631810371	1.407952593	0.043831385
19	10	Pmm1	HW	4	7.418325806	3.230195742	2.230195742	0.001774963	0.942542684	4.967060721	1.24176518	0.006116573
19	100	Pmm1	HW	4	7.851471743	4.536376336	3.536376336	0.000114824	1.371531054	5.900528615	1.475132154	0.00114284
19	1000	Pmm1	HW	4	7.601027103	4.851187373	3.851187373	0.000381728	1.114596687	6.145856051	1.536464013	0.002182041
19	3000	Pmm1	HW	4	7.826851674	5.085419077	4.085419077	0.000132617	1.340618731	6.332378295	1.583094574	0.001219877
19	0.001	Pomp	HW	4	12.31232297	9.45404726	8.45404726	0.013761019	0.433544738	12.76619603	3.191549007	0.030604869
19	0.01	Pomp	HW	4	12.29252874	8.973872381	7.973872381	0.007340675	0.418033487	12.41479508	3.103698771	0.018593445
19	0.1	Pomp	HW	4	12.31879259	9.226168072	8.226168072	0.007494765	0.442749528	12.59837008	3.149592521	0.018869821
19	1	Pomp	HW	4	12.43414173	9.912020357	8.912020357	0.014039807	0.548941414	13.10896254	3.277240636	0.031010867
19	10	Pomp	HW	4	12.60520222	9.89412627	8.89412627	0.002143576	0.724302507	13.09543761	3.273859401	0.006988306
19	100	Pomp	HW	4	12.10243836	7.526937404	6.526937404	0.04171968	0.23279538	11.4127796	2.853194899	0.077147212
19	1000	Pomp	HW	4	12.66238273	9.560333614	8.560333614	0.000489052	0.786093354	12.8451053	3.211276326	0.002556357
19	3000	Pomp	HW	4	12.60770566	9.37668398	8.37668398	0.000543642	0.732451547	12.70901074	3.177252684	0.0027134
19	0.001	Psmb4	HW	4	10.61413184	8.350435748	7.350435748	0.373565634	-0.162112225	11.02091334	2.755228336	0.47698753
19	0.01	Psmb4	HW	4	10.59547209	7.677769118	6.677769118	0.2085556	-0.167233947	10.52040362	2.630100905	0.294308653
19	0.1	Psmb4	HW	4	10.69443781	7.268219068	6.268219068	0.504806128	-0.062815696	10.225349	2.55633725	0.609658793
19	1	Psmb4	HW	4	10.92021724	8.354958718	7.354958718	0.313616858	0.152333535	11.02434075	2.756085187	0.412307478
19	10	Psmb4	HW	4	11.16782358	8.223855134	7.223855134	0.012043946	0.406397053	10.92531679	2.731329198	0.027390265
19	100	Psmb4	HW	4	11.05614421	6.591534795	5.591534795	0.008533173	0.30221208	9.75597687	2.438994218	0.020864349
19	1000	Psmb4	HW	4	11.18705293	6.570067938	5.570067938	0.00224801	0.433338695	9.741485844	2.435371461	0.007190232
19	3000	Psmb4	HW	4	11.27762974	8.366238029	7.366238029	0.005131516	0.51567273	11.03289139	2.758222848	0.013759944
19	0.001	Sdc1	HW	4	10.88893875	6.984953384	5.984953384	0.529490026	0.10305679	11.034627	2.758656749	0.636290571
19	0.01	Sdc1	HW	4	10.81224519	9.264657394	8.264657394	0.899788661	-0.039620799	12.60187668	3.150469169	0.974245175
19	0.1	Sdc1	HW	4	10.69523064	9.559783943	8.559783943	0.610207666	-0.21258107	12.82040905	3.205102262	0.715999563
19	1	Sdc1	HW	4	10.55276404	7.615542178	6.615542178	0.215045333	-0.240252595	11.44420822	2.861052056	0.30101667
19	10	Sdc1	HW	4	9.924341097	7.927585551	6.927585551	0.009782106	-0.894342176	11.65418516	2.913546291	0.023051982
19	100	Sdc1	HW	4	10.30150172	8.065194097	7.065194097	0.049502381	-0.505719886	11.74822433	2.937056083	0.088073636
19	1000	Sdc1	HW	4	9.719141179	7.261447117	6.261447117	0.001670301	-1.084514765	11.21169182	2.802922954	0.005875569
19	3000	Sdc1	HW	4	10.19312087	5.802082348	4.802082348	0.021261981	-0.591637968	10.32654728	2.58163682	0.043874788
19	0.001	Slco1a1	HW	4	10.18456214	8.224482137	7.224482137	0.209872831	-0.3030028	10.92322199	2.730805498	0.295920692
19	0.01	Slco1a1	HW	4	10.05770616	6.589012344	5.589012344	0.008027437	-0.397917512	9.751397638	2.437849409	0.020033074
19	0.1	Slco1a1	HW	4	9.87494873	6.740521809	5.740521809	0.00214198	-0.583342616	9.854405435	2.463601359	0.006988306
19	1	Slco1a1	HW	4	9.82126563	6.715259178	5.715259178	0.001380467	-0.637143824	9.837142779	2.459285695	0.005156182
19	10	Slco1a1	HW	4	9.385034175	5.962229438	4.962229438	4.96E-05	-1.070842849	9.339317539	2.334829385	0.000640453
19	100	Slco1a1	HW	4	9.540656968	6.473267931	5.473267931	0.000242227	-0.91842435	9.673565523	2.418391381	0.001693588
19	1000	Slco1a1	HW	4	9.090955832	5.501406684	4.501406684	1.27E-05	-1.364157504	9.052079746	2.263019936	0.000269348
19	3000	Slco1a1	HW	4	9.18440031	6.087711028	5.087711028	3.23E-05	-1.274149431	9.419920264	2.354980066	0.000483507
19	0.001	Srxn1	HW	4	6.777957431	3.871232736	2.871232736	0.053804179	-0.279147952	5.096102953	1.274025738	0.094240859
19	0.01	Srxn1	HW	4	7.343871527	7.044674499	6.044674499	0.974248766	0.016877533	7.785323449	1.946330862	1
19	0.1	Srxn1	HW	4	7.438111599	6.172770897	5.172770897	0.352672661	0.306245238	7.006206031	1.751551508	0.457428963
19	1	Srxn1	HW	4	7.331998932	5.341103497	4.341103497	0.256859323	0.250999116	6.28579422	1.571448555	0.348800942
19	10	Srxn1	HW	4	7.355401322	5.288953472	4.288953472	0.220795638	0.275680291	6.241542377	1.560385594	0.307887163
19	100	Srxn1	HW	4	7.384916438	4.314328825	3.314328825	0.022606735	0.329612941	5.440335985	1.360083996	0.046252231
19	1000	Srxn1	HW	4	7.846675287	5.712595019	4.712595019	0.011868073	0.772533944	6.604359489	1.651089872	0.027097326
19	3000	Srxn1	HW	4	7.875365441	4.050707055	3.050707055	2.90E-05	0.825155767	5.233741497	1.308435374	0.000463101
19	0.001	Tpm1	HW	4	5.242252021	4.109732924	3.109732924	0.501432113	-0.232584744	5.098304795	1.274576199	0.608188628
19	0.01	Tpm1	HW	4	4.904105325	2.975443061	1.975443061	0.070981632	-0.512932716	4.237460145	1.059365036	0.119147739
19	0.1	Tpm1	HW	4	5.485332611	3.425187146	2.425187146	0.803356155	0.06501768	4.564505894	1.141126474	0.894262246
19	1	Tpm1	HW	4	5.736333339	1.64049178	0.64049178	0.091582969	0.352258415	3.434242326	0.858560581	0.147861053
19	10	Tpm1	HW	4	5.800551491	4.484545624	3.484545624	0.327679461	0.338166939	5.404993665	1.351248416	0.429793526
19	100	Tpm1	HW	4	6.160968245	3.755215614	2.755215614	0.009256833	0.759235726	4.817099893	1.204274973	0.022127439
19	1000	Tpm1	HW	4	5.938527297	3.463496687	2.463496687	0.037751511	0.537099872	4.59332302	1.148330755	0.071098411
19	3000	Tpm1	HW	4	5.931712847	2.907255058	1.907255058	0.0257155	0.540971493	4.189861459	1.047465365	0.0513097
19	0.001	Uvrag	HW	4	8.858497771	6.240342513	5.240342513	0.284640731	0.179267932	8.473930927	2.118482732	0.380420313
19	0.01	Uvrag	HW	4	8.632087954	4.458108878	3.458108878	0.757231178	-0.034353682	7.262256222	1.815564056	0.852451865
19	0.1	Uvrag	HW	4	8.791454608	5.930378792	4.930378792	0.434343018	0.116258651	8.248334576	2.062083644	0.540373814
19	1	Uvrag	HW	4	8.746213505	5.813393784	4.813393784	0.601789192	0.07263719	8.164629689	2.041157422	0.708085754
19	10	Uvrag	HW	4	8.760834939	4.896192272	3.896192272	0.42921121	0.093529387	7.539119937	1.884779984	0.53556443
19	100	Uvrag	HW	4	8.721065612	5.328954568	4.328954568	0.678924612	0.051413008	7.827093168	1.956773292	0.779798984
19	1000	Uvrag	HW	4	8.833489531	5.525702797	4.525702797	0.233648918	0.162865335	7.962350285	1.990587571	0.322853126
19	3000	Uvrag	HW	4	8.780443929	5.01426247	4.01426247	0.353915332	0.112721595	7.616328432	1.904082108	0.458518179
19	0.001	Ccbl1	LE	4	8.590226579	5.277246264	4.277246264	0.219256189	0.202784006	7.950240479	1.98756012	0.306090323
19	0.01	Ccbl1	LE	4	8.10499841	4.686213381	3.686213381	0.108290123	-0.281943782	7.570838222	1.892709556	0.169340931
19	0.1	Ccbl1	LE	4	8.057304456	5.816784623	4.816784623	0.139314389	-0.350922448	8.318171608	2.079542902	0.209157007
19	1	Ccbl1	LE	4	8.684494517	6.585494729	5.585494729	0.242904103	0.273071573	8.872752469	2.218188117	0.332788456
19	10	Ccbl1	LE	4	9.484272814	6.670133782	5.670133782	0.000593002	1.091277409	8.935752918	2.23393823	0.002908289
19	50	Ccbl1	LE	4	9.871472315	6.230368949	5.230368949	0.000295884	1.485806044	8.612461483	2.153115371	0.001903559
19	100	Ccbl1	LE	4	10.12196487	6.346393061	5.346393061	0.000204552	1.736988326	8.69676379	2.174190948	0.001545099
19	1000	Ccbl1	LE	4	9.929452175	6.60060934	5.60060934	0.000143873	1.541691188	8.883976542	2.220994136	0.001294855
19	0.001	Col18a1	LE	4	11.04540992	8.569181877	7.569181877	0.110275752	-0.294024639	11.3092609	2.827315225	0.172286771
19	0.01	Col18a1	LE	4	10.56217836	7.2152391	6.2152391	0.000206572	-0.764282939	10.32124892	2.580312231	0.001547122
19	0.1	Col18a1	LE	4	10.71588479	8.393735621	7.393735621	0.01358046	-0.625015704	11.17690931	2.794227327	0.030274227
19	1	Col18a1	LE	4	10.43072918	8.040172563	7.040172563	0.003188627	-0.908459576	10.91388468	2.728471171	0.009382883
19	10	Col18a1	LE	4	10.47745018	7.890016397	6.890016397	0.002749138	-0.858609921	10.803743	2.70093575	0.008366082
19	50	Col18a1	LE	4	10.38159237	8.093983819	7.093983819	0.005447593	-0.96330105	10.95358745	2.738396863	0.014469902
19	100	Col18a1	LE	4	10.33881889	7.77456631	6.77456631	0.002177546	-0.998759459	10.71971946	2.679929866	0.007054765
19	1000	Col18a1	LE	4	10.05858941	7.766966097	6.766966097	0.002560086	-1.287949139	10.71420862	2.678552155	0.007933452
19	0.001	Ackr3	LE	4	5.68048722	1.952572092	0.952572092	0.013200231	0.248503694	2.457957394	0.614489349	0.029661076
19	0.01	Ackr3	LE	4	5.564862359	2.900070751	1.900070751	0.347445858	0.123512519	3.261813474	0.815453369	0.451866558
19	0.1	Ackr3	LE	4	5.112179286	2.841295254	1.841295254	0.121405533	-0.342597061	3.209669064	0.802417266	0.186235868
19	1	Ackr3	LE	4	5.815876683	3.793089795	2.793089795	0.165929401	0.35034134	4.076339899	1.019084975	0.241611486
19	10	Ackr3	LE	4	6.305004457	4.247533669	3.247533669	0.013979232	0.844167146	4.502283759	1.12557094	0.030918771
19	50	Ackr3	LE	4	6.87952899	4.459827577	3.459827577	0.001077172	1.429995911	4.703092471	1.175773118	0.004249469
19	100	Ackr3	LE	4	7.35622534	4.20571335	3.20571335	7.67E-06	1.920290623	4.462851282	1.11571282	0.00021737
19	1000	Ackr3	LE	4	6.745414104	4.651239234	3.651239234	0.003163902	1.286675653	4.884981391	1.221245348	0.009326346
19	0.001	Cyb5a	LE	4	14.45211713	8.97618447	7.97618447	0.021490518	0.193714408	13.69523228	3.423808069	0.044235956
19	0.01	Cyb5a	LE	4	14.58383913	9.794768591	8.794768591	0.002396062	0.324992568	14.24517431	3.561293579	0.00750766
19	0.1	Cyb5a	LE	4	14.90093085	11.20700976	10.20700976	0.000163525	0.639451661	15.2507235	3.812680875	0.001367853
19	1	Cyb5a	LE	4	15.21354457	11.58015223	10.58015223	1.86E-05	0.951943358	15.52699022	3.881747555	0.000353469
19	10	Cyb5a	LE	4	15.0152602	9.236827541	8.236827541	0.000270217	0.756948937	13.86746129	3.466865321	0.00180175
19	50	Cyb5a	LE	4	14.94337913	10.84610094	9.846100937	4.31E-05	0.683377065	14.9875083	3.746877075	0.000583127
19	100	Cyb5a	LE	4	14.82106106	10.73083937	9.730839371	0.000130349	0.561054872	14.90430854	3.726077135	0.001218514
19	1000	Cyb5a	LE	4	14.89994045	11.08115223	10.08115223	9.20E-05	0.639165459	15.15847731	3.789619327	0.000985483
19	0.001	Derl1	LE	4	10.02288005	5.316709859	4.316709859	0.044384246	0.111691077	7.665684669	1.916421167	0.080577408
19	0.01	Derl1	LE	4	9.85206872	5.454525983	4.454525983	0.265706294	-0.05957898	7.761905141	1.940476285	0.35822713
19	0.1	Derl1	LE	4	9.775880941	6.808053041	5.808053041	0.239884079	-0.144024609	8.766122514	2.191530628	0.330196543
19	1	Derl1	LE	4	10.14850994	5.830402903	4.830402903	0.003197041	0.236728639	8.030499096	2.007624774	0.009391309
19	10	Derl1	LE	4	10.39821061	6.024259381	5.024259381	5.48E-05	0.486574164	8.172332519	2.04308313	0.000678811
19	50	Derl1	LE	4	10.46684016	7.233742411	6.233742411	0.003239072	0.549869895	9.100678381	2.275169595	0.009481851
19	100	Derl1	LE	4	10.42493928	7.481769456	6.481769456	0.009263405	0.50506969	9.299042526	2.324760632	0.022127439
19	1000	Derl1	LE	4	10.40721962	6.707501658	5.707501658	0.000618253	0.493648408	8.688261979	2.172065495	0.002971831
19	0.001	Eml4	LE	4	8.713670531	5.65967672	4.65967672	0.386636996	0.126787901	8.137631144	2.034407786	0.490765039
19	0.01	Eml4	LE	4	8.348667778	5.602472066	4.602472066	0.161042593	-0.242929396	8.097949944	2.024487486	0.236326164
19	0.1	Eml4	LE	4	8.634663403	5.576052816	4.576052816	0.73822001	0.047680995	8.079694614	2.019923654	0.834380933
19	1	Eml4	LE	4	9.183729415	5.694612534	4.694612534	0.004843339	0.600045076	8.161967408	2.040491852	0.013175127
19	10	Eml4	LE	4	9.69370522	6.648153173	5.648153173	0.000232291	1.106765713	8.853645615	2.213411404	0.001667992
19	50	Eml4	LE	4	9.752510992	7.576321289	6.576321289	0.00218904	1.144554978	9.570253096	2.392563274	0.007064882
19	100	Eml4	LE	4	9.859904891	7.452863061	6.452863061	0.000408509	1.261590319	9.472817313	2.368204328	0.002303991
19	1000	Eml4	LE	4	9.844842057	7.542711422	6.542711422	0.000563771	1.244288369	9.54366783	2.385916958	0.002789184
19	0.001	Ern1	LE	4	8.338740064	5.347465752	4.347465752	0.458366467	0.104674666	7.48304342	1.870760855	0.564040773
19	0.01	Ern1	LE	4	7.724833796	4.441101983	3.441101983	0.006667073	-0.506411703	6.864687587	1.716171897	0.017248757
19	0.1	Ern1	LE	4	7.60567536	4.867664244	3.867664244	0.004938998	-0.632048874	7.148055962	1.787013991	0.013349496
19	1	Ern1	LE	4	7.700157936	4.917689587	3.917689587	0.009624561	-0.536933041	7.182215516	1.795553879	0.022712353
19	10	Ern1	LE	4	7.287686632	4.322980507	3.322980507	0.00042124	-0.947044877	6.788866571	1.697216643	0.002332608
19	50	Ern1	LE	4	7.221277707	4.71902796	3.71902796	0.001087452	-1.021857888	7.047678606	1.761919652	0.004278999
19	100	Ern1	LE	4	7.379761174	4.20971755	3.20971755	0.000539303	-0.852001624	6.71731127	1.679327818	0.002707716
19	1000	Ern1	LE	4	7.436093842	5.164417855	4.164417855	0.004935892	-0.811635811	7.3533503	1.838337575	0.013349496
19	0.001	Exoc3	LE	4	7.893649662	4.611949062	3.611949062	0.119775501	0.17327105	6.037463022	1.509365756	0.184404138
19	0.01	Exoc3	LE	4	7.815731411	4.701219865	3.701219865	0.383982326	0.094117038	6.105927761	1.52648194	0.488127795
19	0.1	Exoc3	LE	4	7.62678666	5.524996477	4.524996477	0.561514497	-0.119559832	6.760656157	1.690164039	0.667192787
19	1	Exoc3	LE	4	8.401223219	5.720264126	4.720264126	0.004973588	0.673723198	6.921149274	1.730287319	0.013408856
19	10	Exoc3	LE	4	9.235980879	7.089534378	6.089534378	0.001619824	1.493655961	8.089646673	2.022411668	0.005745792
19	50	Exoc3	LE	4	9.720462202	5.779303562	4.779303562	1.17E-07	2.003999355	6.97002405	1.742506013	1.80E-05
19	100	Exoc3	LE	4	10.19202066	7.736392719	6.736392719	0.000105836	2.458681748	8.662139337	2.165534834	0.00109862
19	1000	Exoc3	LE	4	9.903096277	7.10341214	6.10341214	1.47E-05	2.178539811	8.101811504	2.025452876	0.000298535
19	0.001	Gfer	LE	4	8.663229814	4.405858461	3.405858461	0.171483888	-0.080280375	6.240302696	1.560075674	0.248204224
19	0.01	Gfer	LE	4	8.828827501	4.559475591	3.559475591	0.14471106	0.08537895	6.349693427	1.587423357	0.216682401
19	0.1	Gfer	LE	4	8.698107694	5.683293902	4.683293902	0.608082151	-0.051846362	7.199279029	1.799819757	0.7148781
19	1	Gfer	LE	4	8.931650643	5.087235176	4.087235176	0.026860002	0.18695873	6.738675738	1.684668934	0.053154531
19	10	Gfer	LE	4	8.963358477	4.396133086	3.396133086	0.003451639	0.220361177	6.233440067	1.558360017	0.010005033
19	50	Gfer	LE	4	9.136963728	5.450816693	4.450816693	0.002212092	0.391532358	7.017206822	1.754301705	0.007102795
19	100	Gfer	LE	4	8.864880614	4.344677496	3.344677496	0.042131204	0.121831696	6.197258386	1.549314597	0.077738273
19	1000	Gfer	LE	4	8.984373093	5.926953505	4.926953505	0.061053307	0.234849643	7.393143229	1.848285807	0.104875326
19	0.001	Ghr	LE	4	12.20413033	8.314283161	7.314283161	0.892008806	0.009522604	11.68903949	2.922259872	0.970597363
19	0.01	Ghr	LE	4	12.03149322	8.051759673	7.051759673	0.049085777	-0.162923745	11.50378953	2.875947382	0.087424353
19	0.1	Ghr	LE	4	11.76449121	8.116600759	7.116600759	0.00141065	-0.431204454	11.54926611	2.887316526	0.005229097
19	1	Ghr	LE	4	11.80461312	9.096481504	8.096481504	0.035087753	-0.401419771	12.25774512	3.06443628	0.066931769
19	10	Ghr	LE	4	11.53074431	7.307182858	6.307182858	4.44E-05	-0.663003362	10.99551095	2.748877737	0.000591916
19	50	Ghr	LE	4	11.35087399	8.211586321	7.211586321	0.000475707	-0.848697693	11.61621667	2.904054166	0.002551766
19	100	Ghr	LE	4	11.56438719	8.357540599	7.357540599	0.001067298	-0.634217207	11.71984746	2.929961866	0.004229198
19	1000	Ghr	LE	4	11.52197413	8.471655857	7.471655857	0.00134598	-0.67801267	11.80149536	2.950373839	0.005049662
19	0.001	Glud1	LE	4	14.04573769	11.06906252	10.06906252	0.669540217	-0.048084238	14.91895957	3.729739893	0.771179065
19	0.01	Glud1	LE	4	13.78136319	10.34333116	9.343331157	0.010474551	-0.307732901	14.38873549	3.597183873	0.024378184
19	0.1	Glud1	LE	4	13.49037369	9.51661214	8.51661214	7.61E-05	-0.596349623	13.80641577	3.451603942	0.000900153
19	1	Glud1	LE	4	13.30069884	7.475153319	6.475153319	0.000147512	-0.78403775	12.48715848	3.121789619	0.001320583
19	10	Glud1	LE	4	13.0662433	10.29896638	9.298966379	0.000927572	-1.030144863	14.35687703	3.589219258	0.003790948
19	50	Glud1	LE	4	12.81496263	10.12931255	9.129312546	0.000536374	-1.282746427	14.23566585	3.558916464	0.002701028
19	100	Glud1	LE	4	13.02028884	9.94737517	8.94737517	0.000210786	-1.071914557	14.10678852	3.526697131	0.001561256
19	1000	Glud1	LE	4	12.63680596	10.00237914	9.002379142	0.000311839	-1.461046683	14.14562824	3.536407059	0.001978311
19	0.001	Ivns1abp	LE	4	9.80485105	2.790102676	1.790102676	0.141537521	0.085767855	6.297029257	1.574257314	0.212228337
19	0.01	Ivns1abp	LE	4	9.603629212	5.482563043	4.482563043	0.095857719	-0.117152884	7.869333011	1.967333253	0.153299868
19	0.1	Ivns1abp	LE	4	9.605150375	6.628586068	5.628586068	0.283102196	-0.122429816	8.706667432	2.176666858	0.378663174
19	1	Ivns1abp	LE	4	9.418924455	5.489335519	4.489335519	0.003521839	-0.302506696	7.874052893	1.968513223	0.010117064
19	10	Ivns1abp	LE	4	9.162986625	5.801266641	4.801266641	0.000835301	-0.560921288	8.094603088	2.023650772	0.003547816
19	50	Ivns1abp	LE	4	9.028147557	4.764435413	3.764435413	2.25E-05	-0.692333562	7.386998668	1.846749667	0.000392984
19	100	Ivns1abp	LE	4	8.862561485	6.410197731	5.410197731	0.004569554	-0.874751223	8.541577107	2.135394277	0.012531096
19	1000	Ivns1abp	LE	4	9.103720514	6.136959151	5.136959151	0.003839774	-0.624884532	8.338475409	2.084618852	0.01077429
19	0.001	Lasp1	LE	4	9.840417246	6.0430166	5.0430166	0.007495451	0.271212382	7.946311835	1.986577959	0.018869821
19	0.01	Lasp1	LE	4	9.531720796	5.557162908	4.557162908	0.544848233	-0.03678382	7.583395132	1.895848783	0.65150757
19	0.1	Lasp1	LE	4	9.287909136	5.495771225	4.495771225	0.006406435	-0.281297623	7.538522634	1.884630658	0.016702138
19	1	Lasp1	LE	4	9.329933692	6.536188175	5.536188175	0.098765843	-0.248018869	8.327519319	2.08187983	0.157355749
19	10	Lasp1	LE	4	9.248634497	6.598445507	5.598445507	0.060130546	-0.331616397	8.376473318	2.09411833	0.103615902
19	50	Lasp1	LE	4	9.192437065	6.620346563	5.620346563	0.046846403	-0.389585552	8.3937364	2.0984341	0.083788704
19	100	Lasp1	LE	4	8.942854858	7.10222474	6.10222474	0.046731852	-0.667296776	8.778805067	2.194701267	0.083788704
19	1000	Lasp1	LE	4	9.012688499	6.33525456	5.33525456	0.013552866	-0.567640584	8.170757155	2.042689289	0.030252573
19	0.001	Neu1	LE	4	8.394383252	4.020710324	3.020710324	0.250994764	0.147097793	6.729420036	1.682355009	0.342762825
19	0.01	Neu1	LE	4	8.076640795	4.69041158	3.69041158	0.214039829	-0.174318944	7.149751275	1.787437819	0.300543893
19	0.1	Neu1	LE	4	8.151685949	4.877380486	3.877380486	0.46428462	-0.100296942	7.273776386	1.818444096	0.569849882
19	1	Neu1	LE	4	8.390646738	5.827762607	4.827762607	0.440065151	0.129714816	7.942405147	1.985601287	0.545487352
19	10	Neu1	LE	4	8.705007161	5.303341077	4.303341077	0.013064405	0.45412743	7.566003508	1.891500877	0.029434053
19	50	Neu1	LE	4	8.956477751	5.618810065	4.618810065	0.001934712	0.705281185	7.790379262	1.947594816	0.006503669
19	100	Neu1	LE	4	8.897611568	6.12706404	5.12706404	0.005823357	0.638926546	8.164551198	2.0411378	0.015371483
19	1000	Neu1	LE	4	8.840370366	3.562865093	2.562865093	0.008963815	0.593982372	6.466296481	1.61657412	0.021697818
19	0.001	Pbld	LE	4	11.37264757	7.94564887	6.94564887	0.05013858	-0.285463616	11.73341519	2.933353797	0.088831914
19	0.01	Pbld	LE	4	11.37521033	7.368353308	6.368353308	0.048400421	-0.280332074	11.35043288	2.837608219	0.086385561
19	0.1	Pbld	LE	4	11.82897829	9.322306994	8.322306994	0.342539647	0.159448491	12.70610498	3.176526244	0.446143113
19	1	Pbld	LE	4	12.15763326	9.708350728	8.708350728	0.025678687	0.486355285	12.99198868	3.24799717	0.051309645
19	10	Pbld	LE	4	12.27453993	8.440220547	7.440220547	0.002703287	0.618469566	12.07381542	3.018453856	0.008285489
19	50	Pbld	LE	4	12.66669284	10.13792825	9.137928253	0.000751906	0.99782388	13.31605367	3.329013417	0.003389326
19	100	Pbld	LE	4	12.55388745	7.159046383	6.159046383	0.001840629	0.900064325	11.21568728	2.80392182	0.006266287
19	1000	Pbld	LE	4	12.45671959	7.986223717	6.986223717	0.001636496	0.802099476	11.76092961	2.940232402	0.00578069
19	0.001	Pde2a	LE	4	8.354843612	5.442582218	4.442582218	0.720277511	0.040928726	6.964520588	1.741130147	0.817925872
19	0.01	Pde2a	LE	4	8.143648643	4.212201444	3.212201444	0.051972269	-0.163056584	6.051899439	1.51297486	0.091410685
19	0.1	Pde2a	LE	4	8.333201208	4.505347524	3.505347524	0.71297655	0.026302938	6.259472991	1.564868248	0.81236116
19	1	Pde2a	LE	4	8.630381208	5.556899672	4.556899672	0.026785914	0.318261234	7.054217163	1.763554291	0.053100719
19	10	Pde2a	LE	4	8.814268027	5.490207652	4.490207652	0.00188797	0.504551024	7.001801616	1.750450404	0.006414052
19	50	Pde2a	LE	4	8.782947356	5.715746112	4.715746112	0.005061243	0.471298149	7.180013888	1.795003472	0.013614663
19	100	Pde2a	LE	4	8.897803799	4.982767517	3.982767517	0.000124183	0.59107167	6.611415729	1.652853932	0.001187109
19	1000	Pde2a	LE	4	8.756870288	5.204785577	4.204785577	0.001375436	0.448710601	6.780312582	1.695078146	0.005148756
19	0.001	Perp	LE	4	9.672140614	6.42223698	5.42223698	0.751063594	-0.02851258	8.432844255	2.108211064	0.84776491
19	0.01	Perp	LE	4	9.684141092	4.986055934	3.986055934	0.820108226	-0.011416845	7.397870517	1.849467629	0.909916799
19	0.1	Perp	LE	4	9.858723636	6.576044055	5.576044055	0.129705164	0.158071309	8.55056079	2.137640197	0.196649765
19	1	Perp	LE	4	10.15659525	6.352494227	5.352494227	0.00066048	0.458917165	8.379851867	2.094962967	0.003104255
19	10	Perp	LE	4	10.40126601	6.415564731	5.415564731	3.12E-05	0.704270564	8.427763952	2.106940988	0.000475956
19	50	Perp	LE	4	10.55206812	7.77643435	6.77643435	0.001930443	0.845908541	9.504770676	2.376192669	0.006503669
19	100	Perp	LE	4	10.60407138	6.424057457	5.424057457	3.50E-06	0.907648369	8.434230766	2.108557691	0.00013122
19	1000	Perp	LE	4	10.64728373	5.299342487	4.299342487	1.68E-05	0.952193492	7.612539996	1.903134999	0.000330546
19	0.001	Pmm1	LE	4	6.22169914	3.894985319	2.894985319	0.769639378	-0.05594195	5.30525194	1.326312985	0.864120655
19	0.01	Pmm1	LE	4	6.307087265	3.510672207	2.510672207	0.805027192	0.039574322	5.029871456	1.257467864	0.895533207
19	0.1	Pmm1	LE	4	6.465130952	4.15187009	3.15187009	0.360920787	0.186121648	5.496618302	1.374154576	0.466196396
19	1	Pmm1	LE	4	6.623142942	3.577261756	2.577261756	0.046767543	0.359063881	5.076572582	1.269143146	0.083788704
19	10	Pmm1	LE	4	7.355160557	5.509610337	4.509610337	0.004921694	1.060809154	6.582597784	1.645649446	0.013345364
19	50	Pmm1	LE	4	7.755337628	4.462273883	3.462273883	8.24E-05	1.493795647	5.734690552	1.433672638	0.000946534
19	100	Pmm1	LE	4	7.673867588	4.662746404	3.662746404	8.26E-05	1.409366367	5.892027796	1.473006949	0.000946534
19	1000	Pmm1	LE	4	7.652889194	3.647114553	2.647114553	0.000339633	1.39470941	5.126034732	1.281508683	0.002045048
19	0.001	Pomp	LE	4	12.13813744	8.225506804	7.225506804	0.000782668	0.402236787	10.8539529	2.713488225	0.003448629
19	0.01	Pomp	LE	4	12.2698022	7.430506467	6.430506467	8.61E-06	0.53555471	10.26458756	2.566146889	0.000220847
19	0.1	Pomp	LE	4	12.02489523	8.227044252	7.227044252	0.00563797	0.288503338	10.85511808	2.713779519	0.014952109
19	1	Pomp	LE	4	12.12842001	7.751832	6.751832	0.000170662	0.393542796	10.49953478	2.624883696	0.001388267
19	10	Pomp	LE	4	12.12460094	8.433691338	7.433691338	0.002440275	0.387770565	11.01256014	2.753140036	0.007617981
19	50	Pomp	LE	4	12.2420343	9.686863695	8.686863695	0.025335645	0.4926004	11.9993608	2.9998402	0.050851614
19	100	Pomp	LE	4	12.0112268	7.598440103	6.598440103	0.000828736	0.276466581	10.38680044	2.596700109	0.003532112
19	1000	Pomp	LE	4	12.35845989	7.544105891	6.544105891	3.57E-06	0.624196856	10.34711868	2.586779671	0.00013122
19	0.001	Psmb4	LE	4	10.68617347	7.620443037	6.620443037	0.649601679	0.04455477	9.698031174	2.424507794	0.753858739
19	0.01	Psmb4	LE	4	10.74850421	7.560705091	6.560705091	0.267116802	0.10813457	9.651161487	2.412790372	0.359555791
19	0.1	Psmb4	LE	4	11.02313225	8.445078583	7.445078583	0.064365208	0.371986103	10.35857176	2.589642939	0.110005991
19	1	Psmb4	LE	4	11.17936343	7.651417435	6.651417435	0.000978716	0.541473097	9.72238887	2.430597217	0.003942828
19	10	Psmb4	LE	4	11.32884855	6.778076358	5.778076358	3.53E-06	0.693875149	9.051131183	2.262782796	0.00013122
19	50	Psmb4	LE	4	11.38590308	8.314149101	7.314149101	0.001796315	0.744189285	10.25210865	2.563027163	0.006152561
19	100	Psmb4	LE	4	11.11316912	8.652449757	7.652449757	0.034429428	0.461654534	10.52832101	2.632080254	0.065845019
19	1000	Psmb4	LE	4	11.41308738	9.112276252	8.112276252	0.017580374	0.753282923	10.90936456	2.72734114	0.03713607
19	0.001	Sdc1	LE	4	11.14960263	6.917500859	5.917500859	0.127321394	0.241089618	10.83821174	2.709552936	0.19340024
19	0.01	Sdc1	LE	4	10.56176601	7.651862834	6.651862834	0.058837596	-0.354940784	11.32104326	2.830260815	0.101791275
19	0.1	Sdc1	LE	4	10.21708035	7.898181719	6.898181719	0.012882624	-0.714665924	11.48896384	2.87224096	0.029102001
19	1	Sdc1	LE	4	9.880926566	7.373594678	6.373594678	0.000864301	-1.042236138	11.13485133	2.783712833	0.003610856
19	10	Sdc1	LE	4	9.569573574	7.892750338	6.892750338	0.00381638	-1.39030301	11.48523067	2.871307668	0.010726438
19	50	Sdc1	LE	4	9.200955204	6.937725247	5.937725247	0.000116232	-1.728547874	10.85113115	2.712782788	0.001150081
19	100	Sdc1	LE	4	9.679307714	8.009833931	7.009833931	0.003459009	-1.274706674	11.56600429	2.891501073	0.010005033
19	1000	Sdc1	LE	4	9.186263114	6.5394915	5.5394915	4.34E-05	-1.734833426	10.60094169	2.650235423	0.000583127
19	0.001	Slco1a1	LE	4	10.26032792	7.182449647	6.182449647	0.525148073	0.067742222	9.642013185	2.410503296	0.632420313
19	0.01	Slco1a1	LE	4	9.934796281	6.75657975	5.75657975	0.036663133	-0.256593542	9.329105276	2.332276319	0.069389285
19	0.1	Slco1a1	LE	4	9.533253052	6.075137697	5.075137697	0.000357665	-0.656658862	8.84805817	2.212014542	0.002094012
19	1	Slco1a1	LE	4	9.617173883	6.092243281	5.092243281	0.000523792	-0.572183081	8.859811709	2.214952927	0.002669447
19	10	Slco1a1	LE	4	9.304184038	5.43500659	4.43500659	2.01E-05	-0.883571109	8.421409144	2.105352286	0.000368625
19	50	Slco1a1	LE	4	9.152616813	5.785427508	4.785427508	3.46E-05	-1.037624667	8.651705427	2.162926357	0.000508627
19	100	Slco1a1	LE	4	9.515727047	5.847609393	4.847609393	0.000150502	-0.672939926	8.693409628	2.173352407	0.001333241
19	1000	Slco1a1	LE	4	9.231804887	6.240623531	5.240623531	0.000217363	-0.961378425	8.962489464	2.240622366	0.001585251
19	0.001	Srxn1	LE	4	6.969287818	4.898736508	3.898736508	0.392626232	0.182950667	6.364269879	1.59106747	0.496504922
19	0.01	Srxn1	LE	4	7.14462869	4.107975898	3.107975898	0.039901007	0.378320487	5.777696574	1.444424143	0.074303485
19	0.1	Srxn1	LE	4	7.316866034	4.301449959	3.301449959	0.009138623	0.550463751	5.916822076	1.479205519	0.021995093
19	1	Srxn1	LE	4	7.546208538	4.14953341	3.14953341	0.001717874	0.783330933	5.807317732	1.451829433	0.005956235
19	10	Srxn1	LE	4	7.633256794	2.254257486	1.254257486	0.003603095	0.875182103	4.646287608	1.161571902	0.01028067
19	50	Srxn1	LE	4	8.149555313	5.025548249	4.025548249	8.97E-05	1.384798531	6.462387092	1.615596773	0.00097965
19	100	Srxn1	LE	4	7.553619589	5.394787912	4.394787912	0.011437588	0.767372581	6.75352118	1.688380295	0.026322579
19	1000	Srxn1	LE	4	8.087394338	6.143615337	5.143615337	0.002279019	1.292389619	7.365481731	1.841370433	0.00723471
19	0.001	Tpm1	LE	4	5.914377002	3.013188868	2.013188868	0.024427493	0.427981308	4.072666354	1.018166588	0.049321383
19	0.01	Tpm1	LE	4	5.119035501	3.13408684	2.13408684	0.152436674	-0.398442239	4.162908165	1.040727041	0.225851885
19	0.1	Tpm1	LE	4	5.668982855	3.448584187	2.448584187	0.465902048	0.162471529	4.404547306	1.101136826	0.571236424
19	1	Tpm1	LE	4	5.744010694	2.432890646	1.432890646	0.094728683	0.261641372	3.664186263	0.916046566	0.152213611
19	10	Tpm1	LE	4	5.55242436	2.269405902	1.269405902	0.613326794	0.069747724	3.55773906	0.889434765	0.718662698
19	50	Tpm1	LE	4	5.750068381	2.841607297	1.841607297	0.119099619	0.263314061	3.947408784	0.986852196	0.183530561
19	100	Tpm1	LE	4	5.81310546	3.492015018	2.492015018	0.164618815	0.31124591	4.438634132	1.109658533	0.240116409
19	1000	Tpm1	LE	4	6.094901321	4.018287456	3.018287456	0.025685147	0.590402751	4.863531449	1.215882862	0.051309645
19	0.001	Uvrag	LE	4	8.557197242	4.379131475	3.379131475	0.30292932	0.066896694	6.253446429	1.563361607	0.399798987
19	0.01	Uvrag	LE	4	8.743586075	3.896972629	2.896972629	0.004323006	0.254322488	5.925807576	1.481451894	0.011912909
19	0.1	Uvrag	LE	4	8.75447525	4.922889985	3.922889985	0.007907227	0.263196663	6.645573381	1.661393345	0.019791461
19	1	Uvrag	LE	4	8.85214596	5.004462788	4.004462788	0.001795814	0.360873225	6.706224538	1.676556135	0.006152561
19	10	Uvrag	LE	4	8.763010847	4.934555465	3.934555465	0.007094208	0.271691562	6.654219518	1.66355488	0.018186971
19	50	Uvrag	LE	4	8.800236192	6.010111971	5.010111971	0.058079968	0.300155034	7.4866712	1.8716678	0.100791083
19	100	Uvrag	LE	4	8.709596116	5.039877784	4.039877784	0.024191215	0.217660574	6.732693951	1.683173488	0.048902671
19	1000	Uvrag	LE	4	9.052634472	4.463526133	3.463526133	8.40E-05	0.563083637	6.312833382	1.578208345	0.000954338
