# Supplementary material for: 2,3,7,8 Tetrachlorodibenzo-p-dioxin-induced RNA abundance changes identify Ackr3, Col18a1, Cyb5a and Glud1 as candidate mediators of toxicity
Source: Arch Toxicol. 2016 Apr 30;91(1):325–38. doi: 10.1007/s00204-016-1720-0 (PMC5225275; doi:10.1007/s00204-016-1720-0)
Supplement: Supplementary file 8 — Supplementary material 8 (FILE 6 kb) [file 204_2016_1720_MOESM8_ESM.file]

TCDD-induced RNA abundance changes identify candidate mediators of toxicity
John D. Watson*, Stephenie D. Prokopec*, Ashley B. Smith*, Allan B. Okey†, Raimo Pohjanvirta‡,§, and Paul C. Boutros*,¶
*Informatics and Bio-computing Program, Ontario Institute for Cancer Research, Toronto, Canada.
†Department of Pharmacology and Toxicology, University of Toronto, Toronto, Canada.
‡Laboratory of Toxicology, National Institute for Health and Welfare, Kuopio Finland.
§Department of Food Hygiene and Environmental Health, University of Helsinki, Helsinki, Finland.
¶Department of Medical Biophysics, University of Toronto, Toronto, Canada.
Address for correspondence:
Dr. Paul C. Boutros
MaRS Centre, South Tower
101 College Street
Toronto, Ontario, Canada
M5G 0A3
Email: Paul.Boutros@oicr.on.ca Phone: 416-673-8564
Fax: 416-673-8564
	AOV.dose.p	AOV.strain.p	ModelFit.p	HW.slope	LE.slope	HW.lower	LE.lower	HW.upper	LE.upper	HW.ED10	LE.ED10	HW.ED50	HW.ED50.down	HW.ED50.up	LE.ED50	LE.ED50.down	LE.ED50.up	Diff_LvH	Diff.p
Ccbl1	3.73E-06	0.961714962	0.313711314	-0.525129557	-1.096704066	8.403416347	8.283398513	10.249095	10.01902743	0.053225257	0.59095397	3.493607527	1.018528973	11.98325613	4.381813908	2.130722501	9.011165517	0.226527895	0.792039898
Col18a1	0.004070785	0.10656747	0.11795512	-0.01086945	0.118209908	11.37988911	9.353016312	0.838851029	11.3285211	0.000152698	1.94E-07	9.44E+83	2.59E+65	3.44E+102	22.96910821	4.66E-14	1.13E+16	-190.2256016	2.02E-07
Ackr3	0.923767469	2.86E-08	0.046822565	-0.053378296	-1.370269745	4.601559433	5.481281545	6.165075142	7.01859127	1.46E-12	1.668984096	1097526.08	NA	NA	8.295497984	2.09580192	32.83482382	-11.79285623	NA
Cyb5a	0.002808449	0.005709195	0.000202348	-2.323457665	-1.050835027	14.60425323	14.32394315	15.34998298	14.97437942	0.040144056	0.001551332	0.103352404	0.074702821	0.142989506	0.012554083	0.003944563	0.039954992	-2.108098618	0.004743197
Derl1	0.013089561	0.000133068	0.038007298	-0.562811968	-2.486707661	9.795879894	9.887332609	10.17844744	10.41981429	0.080449065	0.42377249	3.990357364	0.247788031	64.26037547	1.025345125	0.664653721	1.581774978	-1.358851529	0.423038997
Eml4	0.000516194	0.816228589	0.950206498	-0.433423339	-1.119838632	8.504355045	8.539655157	9.868271047	9.798704319	0.002028532	0.141540313	0.322717658	0.031910357	3.263726813	1.006943642	0.35412747	2.863193578	1.137897108	0.457181857
Ern1	0.015503155	0.062629238	0.084676386	0.188210454	0.58245743	7.125901588	7.357083738	8.230122947	8.303250217	4.32E-05	0.000350706	5.080420798	0.000279899	92214.18125	0.015249214	0.002142206	0.108550953	-5.808621395	0.336007952
Exoc3	1.74E-05	0.758379033	0.331590793	-0.549770886	-0.871252452	7.91380661	7.748895604	9.980526117	10.04435464	0.044546938	0.342968596	2.423970233	1.046944476	5.61217125	4.270788837	2.439675516	7.476255415	0.566391762	0.352400917
Gfer	0.007767636	1.64E-05	0.002944879	-0.217479861	-2.874218215	9.011171546	8.730140238	9.324898106	8.984327692	1.465756632	0.3004509	35792.33397	2.31E-34	5.55E+42	0.645318665	0.167994412	2.478869234	-10.92350004	0.836434259
Ghr	0.057299658	0.001017655	0.162648039	0.50468078	0.460465712	11.70047867	11.45763887	12.260716	12.22068537	0.006729941	0.000979635	0.523354069	0.080233201	3.413792292	0.115719471	0.023666509	0.565820494	-1.509089323	0.309127339
Glud1	0.000339184	0.000143515	0.339839016	0.514845417	0.282538314	13.14453579	12.46366244	14.07627283	14.12259319	0.035152384	0.000506821	2.508471644	0.638368223	9.857053909	1.208498881	0.086188475	16.9450678	-0.730294665	0.68330558
Ivns1abp	0.003212694	0.104579094	0.116665824	0.655285962	0.713639774	9.048947546	8.968274196	9.781567593	9.71476878	0.060201748	0.069326902	1.721203144	0.449828713	6.585929664	1.506782316	0.412192673	5.508086626	-0.133047088	0.905633365
Lasp1	0.027018973	3.11E-05	0.04925402	-0.028008336	0.378225039	9.510035773	8.955201447	8.274775154	9.676712927	1.32E-34	0.001997068	1.549063592	1.83E-166	1.31E+166	0.665797102	0.008110946	54.65278453	-0.844420921	0.997068424
Neu1	0.002559303	0.032622749	0.298636284	-0.722805021	-1.166773647	7.979602244	8.217183869	8.74983578	8.89726903	0.021964136	0.54507358	0.459100374	0.116729437	1.805655527	3.583457746	1.011685184	12.69285112	2.054814599	0.070436976
Pbld	0.000535158	0.53092874	0.426896212	-0.490661645	-0.730981557	11.42832971	11.46581302	12.58362858	12.53107785	0.004499499	0.024231517	0.396252264	0.099745841	1.574159445	0.489561042	0.150917948	1.588081585	0.211458118	0.846287185
Pde2a	0.000246173	0.839332293	0.22281609	-0.812465879	-1.34917857	8.277944554	8.268234404	8.898194175	8.811108101	0.016731826	0.119305895	0.250060441	0.050420223	1.240181442	0.608048975	0.176146475	2.09895518	0.888552776	0.466550385
Perp	7.09E-05	0.241456274	0.392741887	-0.227455708	-0.583446441	9.4810385	9.654330222	10.81241173	10.64590227	7.14E-05	0.02410551	1.11972424	0.058528716	21.42166206	1.041462177	0.37335238	2.905146783	-0.072456776	0.969246974
Pmm1	0.000140601	0.547574439	0.585797983	-0.45120328	-0.716045019	6.48982424	6.183289006	7.828214186	7.657149613	0.012202307	0.046834445	1.589738789	0.224255152	11.26961588	1.007447735	0.191738182	5.293421093	-0.456149582	0.767727756
Pomp	1.45E-05	0.000929899	2.36E-05	-0.040780497	-0.021389543	11.87179495	11.7339432	16.80074052	12.79210488	0.402877344	5.45E-37	1.01E+23	4.69E-48	2.18E+93	223244303.1	1.06E-214	4.71E+230	-33.74639811	0.916783643
Psmb4	0.000994965	0.005598668	0.349965522	-2.317516398	-0.70566957	10.65407227	10.63734429	11.16784329	11.30099889	0.394530994	0.003703142	1.018200583	0.574928039	1.803238593	0.08333387	0.020365288	0.340998557	-2.502937147	0.007794806
Sdc1	0.075546565	0.002699791	0.076658652	3.233929249	0.478457733	10.01412622	9.27223652	10.74592067	11.03618854	0.683938254	0.001644342	1.349239546	0.360661063	5.047529498	0.16233249	0.034694095	0.759548192	-2.117649777	0.086508861
Slco1a1	3.73E-05	0.04413575	0.00290728	0.179617972	0.6033655	8.680221157	9.31107904	10.45096536	10.24948107	3.76E-05	0.000894916	7.731659602	0.00779151	7672.269266	0.034144063	0.009474448	0.123048544	-5.422490103	0.201848737
Srxn1	0.000370658	0.043792932	0.264001442	-0.183739619	-0.263306097	6.96540416	6.747245818	11.16170134	8.140347902	19.4228304	0.000112481	3032232.169	3.11E-26	2.96E+38	0.473324837	0.001496742	149.682717	-15.67278296	0.72446499
Tpm1	0.009997325	0.160518952	0.016282443	-0.922222688	-0.471714407	5.147580375	5.542113445	5.939514493	6.767486125	0.029105637	17.80104349	0.31528069	0.031571568	3.148463002	1876.591328	3.15E-09	1.12E+15	8.691504244	0.595821331
Uvrag	0.068486655	0.760126647	0.034862179	0.04616163	-0.144712142	8.863915822	8.480198441	8.666656222	9.046361157	1.01E-19	2.07E-07	47.25381661	1.30E-179	1.71E+182	0.811672409	1.11E-10	5913228601	-4.064191883	0.98705277
