# Supplementary material for: 2,3,7,8 Tetrachlorodibenzo-p-dioxin-induced RNA abundance changes identify Ackr3, Col18a1, Cyb5a and Glud1 as candidate mediators of toxicity
Source: Arch Toxicol. 2016 Apr 30;91(1):325–38. doi: 10.1007/s00204-016-1720-0 (PMC5225275; doi:10.1007/s00204-016-1720-0)
Supplement: Supplementary file 9 — Supplementary material 9 (TXT 4 kb) [file 204_2016_1720_MOESM9_ESM.txt]

TCDD-induced RNA abundance changes identify candidate mediators of toxicity
John D. Watson*, Stephenie D. Prokopec*, Ashley B. Smith*, Allan B. Okey†, Raimo Pohjanvirta‡,§, and Paul C. Boutros*,¶
*Informatics and Bio-computing Program, Ontario Institute for Cancer Research, Toronto, Canada.
†Department of Pharmacology and Toxicology, University of Toronto, Toronto, Canada.
‡Laboratory of Toxicology, National Institute for Health and Welfare, Kuopio Finland.
§Department of Food Hygiene and Environmental Health, University of Helsinki, Helsinki, Finland.
¶Department of Medical Biophysics, University of Toronto, Toronto, Canada.
Address for correspondence:
Dr. Paul C. Boutros
MaRS Centre, South Tower
101 College Street
Toronto, Ontario, Canada
M5G 0A3
Email: Paul.Boutros@oicr.on.ca Phone: 416-673-8564
Fax: 416-673-8564
Strain	Gene1	Gene1.ED50	Gene2	Gene2.ED50	LogDiff	Diff.p	Ratio
HW	Cyp1a1	0.012938457	Ccbl1	3.497721985	0.00369911	0.01114963	1.00370596
HW	Cyp1a1	0.01293757	Col18a1	5.33E+21	2.43E-24	0.940263304	1
HW	Cyp1a1	0.012937867	Ackr3	195578.5298	6.62E-08	NA	1.000000066
HW	Cyp1a1	0.012937518	Cyb5a	0.104413145	0.123906985	0.031922666	1.131910581
HW	Cyp1a1	0.012935663	Derl1	4.030298388	-5.741607636	0.542312889	0.003209604
HW	Cyp1a1	0.012935066	Eml4	0.3181283	-3.202512835	0.351800709	0.040659904
HW	Cyp1a1	0.012936466	Ern1	3.99849006	-5.733621903	0.770563543	0.003235338
HW	Cyp1a1	0.012937037	Exoc3	2.43379546	-5.237112932	0.002175707	0.005315581
HW	Cyp1a1	0.012937748	Gfer	1018.196345	-11.27339407	0.929827512	1.27E-05
HW	Cyp1a1	0.012937691	Ghr	0.525787894	-3.70475304	0.563311716	0.024606293
HW	Cyp1a1	0.012937774	Glud1	2.550717176	-5.283978599	0.214741254	0.00507221
HW	Cyp1a1	0.012937751	Ivns1abp	1.674217561	-4.862951724	0.210560291	0.00772764
HW	Cyp1a1	0.012937672	Lasp1	6.21E+21	-54.5275087	0.955416764	2.08E-24
HW	Cyp1a1	0.012938631	Neu1	0.439957672	-3.526461052	0.297339675	0.029408808
HW	Cyp1a1	0.012937705	Pbld	0.404060536	-3.441418818	0.277277548	0.032019224
HW	Cyp1a1	0.012925835	Pde2a	0.263840618	-3.016117209	0.475302209	0.048991072
HW	Cyp1a1	0.012938974	Perp	0.75738208	-4.069623832	0.633127055	0.017083814
HW	Cyp1a1	0.012936959	Pmm1	1.232669638	-4.556849302	0.163154987	0.010495074
HW	Cyp1a1	0.012952531	Pomp	17545.6865	-14.11902748	0.936889385	7.38E-07
HW	Cyp1a1	0.012936778	Psmb4	1.010895048	-4.358517138	0.169507282	0.01279735
HW	Cyp1a1	0.01294321	Sdc1	1.326540413	-4.629758286	NA	0.009757117
HW	Cyp1a1	0.01293769	Slco1a1	7.842224424	-6.407133054	0.738800645	0.001649747
HW	Cyp1a1	0.012938888	Srxn1	88996.71901	-15.7438727	0.751314103	1.45E-07
HW	Cyp1a1	0.012937721	Tpm1	0.313666973	-3.188184656	0.376276744	0.04124668
HW	Cyp1a1	0.01293781	Uvrag	18.56405205	-7.268828253	0.998089444	0.000696928
LE	Cyp1a1	0.035151918	Ccbl1	4.382045443	0.008021806	2.26E-11	1.008054067
LE	Cyp1a1	0.035151875	Col18a1	0.614135319	0.057237997	0.832515861	1.058907797
LE	Cyp1a1	0.03515193	Ackr3	8.294597216	0.004237931	2.89E-10	1.004246924
LE	Cyp1a1	0.035151975	Cyb5a	0.011623182	3.024298781	0.563123805	20.57956886
LE	Cyp1a1	0.035156046	Derl1	1.015197996	-3.363042339	2.11E-08	0.034629743
LE	Cyp1a1	0.035152135	Eml4	1.00598815	-3.354040211	5.62E-06	0.034942892
LE	Cyp1a1	0.035151867	Ern1	0.015377077	0.826799856	0.683264027	2.285991521
LE	Cyp1a1	0.035152	Exoc3	4.270168475	-4.799727049	3.62E-13	0.008231994
LE	Cyp1a1	0.035151486	Gfer	0.459347616	-2.570140355	0.285369418	0.076524804
LE	Cyp1a1	0.035151926	Ghr	0.115734301	-1.191617638	0.632313553	0.303729542
LE	Cyp1a1	0.035148419	Glud1	1.249069476	-3.570574492	0.351257188	0.028139683
LE	Cyp1a1	0.035151942	Ivns1abp	1.517594751	-3.765202092	0.031400414	0.023162931
LE	Cyp1a1	0.035151811	Lasp1	0.685589072	-2.970602285	0.550561623	0.05127242
LE	Cyp1a1	0.035150276	Neu1	3.569502916	-4.620549159	0.001907473	0.009847387
LE	Cyp1a1	0.035153216	Pbld	0.484056208	-2.622484923	0.038316509	0.072622178
LE	Cyp1a1	0.035151951	Pde2a	0.604521804	-2.844757631	0.052411933	0.058148358
LE	Cyp1a1	0.035154557	Perp	1.041232203	-3.388405834	0.029714233	0.033762457
LE	Cyp1a1	0.035153805	Pmm1	1.004564022	-3.352576046	0.008414857	0.034994091
LE	Cyp1a1	0.035151231	Pomp	4.65E-08	13.5356053	0.961251177	755855.3523
LE	Cyp1a1	0.035150976	Psmb4	0.076442901	-0.776891688	0.670002089	0.459833097
LE	Cyp1a1	0.035151386	Sdc1	0.164604206	-1.54387978	0.197813363	0.213550961
LE	Cyp1a1	0.035152704	Slco1a1	0.034233192	0.026505858	0.987181596	1.026860263
LE	Cyp1a1	0.03515213	Srxn1	0.469783263	-2.592586231	0.541487906	0.074826272
LE	Cyp1a1	0.035153613	Tpm1	1355.402306	-10.55988148	0.825647216	2.59E-05
LE	Cyp1a1	0.035151146	Uvrag	0.576977604	-2.798146228	0.932685503	0.060922895
