# Supplementary material for: 2,3,7,8 Tetrachlorodibenzo-p-dioxin-induced RNA abundance changes identify Ackr3, Col18a1, Cyb5a and Glud1 as candidate mediators of toxicity
Source: Arch Toxicol. 2016 Apr 30;91(1):325–38. doi: 10.1007/s00204-016-1720-0 (PMC5225275; doi:10.1007/s00204-016-1720-0)
Supplement: Supplementary file 10 — Supplementary material 10 (XLSX 17 kb) [file 204_2016_1720_MOESM10_ESM.xlsx]

## Sheet: Sheet1
TCDD-induced RNA abundance changes identify candidate mediators of toxicity
John D. Watson*, Stephenie D. Prokopec*, Ashley B. Smith*, Allan B. Okey†, Raimo Pohjanvirta‡,§, and Paul C. Boutros*,¶
*Informatics and Bio-computing Program, Ontario Institute for Cancer Research, Toronto, Canada.
†Department of Pharmacology and Toxicology, University of Toronto, Toronto, Canada.
‡Laboratory of Toxicology, National Institute for Health and Welfare, Kuopio Finland.
§Department of Food Hygiene and Environmental Health, University of Helsinki, Helsinki, Finland.
¶Department of Medical Biophysics, University of Toronto, Toronto, Canada.
Address for correspondence:
Dr. Paul C. Boutros
MaRS Centre, South Tower
101 College Street
Toronto, Ontario, Canada
M5G 0A3
Email: Paul.Boutros@oicr.on.ca Phone: 416-673-8564
Fax: 416-673-8564
gene	ED50	90% CI lower	90% CI upper	standard deviation	Outcome of inferential confidence interval test (delta = 2 x Cyp1a1 90% confidence range)
Ccbl1 H/W	3.49361	1.01853	11.9833	5.59425	Indeterminant
Ccbl1 L-E	4.38181	2.13072	9.01117	3.51043	Indeterminant
Col18a1 H/W	9.44e+83	2.59e+65	3.44e+102	1.7551e+102	Indeterminant
Col18a1 L-E	22.9691	4.66e-14	1.13e+16	5765306122448980	Indeterminant
Ackr3 H/W	1.09753e+06	NA	NA	#VALUE!	N/A
Ackr3 L-E	8.2955	2.0958	32.8348	15.6832	Indeterminant
Cyb5a H/W	0.103352	0.0747028	0.14299	0.0348401	Different
Cyb5a L-E	0.0125541	0.00394456	0.039955	0.0183727	Equivalent
Derl1 H/W	3.99036	0.247788	64.2604	32.6595	Indeterminant
Derl1 L-E	1.02535	0.664654	1.58177	0.467919	Different
Eml4 H/W	0.322718	0.0319104	3.26373	1.64889	Indeterminant
Eml4 L-E	1.00694	0.354127	2.86319	1.28014	Indeterminant
Ern1 H/W	5.08042	0.000279899	92214.2	47048.1	Indeterminant
Ern1 L-E	0.0152492	0.00214221	0.108551	0.0542902	Indeterminant
Exoc3 H/W	2.42397	1.04694	5.61217	2.3292	Indeterminant
Exoc3 L-E	4.27079	2.43968	7.47626	2.56968	Different
Gfer H/W	35792.3	2.31e-34	5.55e+42	2.83163e+42	Indeterminant
Gfer L-E	0.645319	0.167994	2.47887	1.17902	Indeterminant
Ghr H/W	0.523354	0.0802332	3.41379	1.7008	Indeterminant
Ghr L-E	0.115719	0.0236665	0.56582	0.276609	Indeterminant
Glud1 H/W	2.50847	0.638368	9.85705	4.70341	Indeterminant
Glud1 L-E	1.2085	0.0861885	16.9451	8.60147	Indeterminant
Ivns1abp H/W	1.7212	0.449829	6.58593	3.13066	Indeterminant
Ivns1abp L-E	1.50678	0.412193	5.50809	2.59995	Indeterminant
Lasp1 H/W	1.54906	1.83e-166	1.31e+166	6.68367e+165	Indeterminant
Lasp1 L-E	0.665797	0.00811095	54.6528	27.8799	Indeterminant
Neu1 H/W	0.4591	0.116729	1.80566	0.861697	Indeterminant
Neu1 L-E	3.58346	1.01169	12.6929	5.95978	Indeterminant
Pbld H/W	0.396252	0.0997458	1.57416	0.752252	Indeterminant
Pbld L-E	0.489561	0.150918	1.58808	0.733247	Indeterminant
Pde2a H/W	0.25006	0.0504202	1.24018	0.607021	Indeterminant
Pde2a L-E	0.608049	0.176146	2.09896	0.981025	Indeterminant
Perp H/W	1.11972	0.0585287	21.4217	10.8996	Indeterminant
Perp L-E	1.04146	0.373352	2.90515	1.29173	Indeterminant
Pmm1 H/W	1.58974	0.224255	11.2696	5.63539	Indeterminant
Pmm1 L-E	1.00745	0.191738	5.29342	2.6029	Indeterminant
Pomp H/W	1.01e+23	4.69e-48	2.18e+93	1.11224e+93	Indeterminant
Pomp L-E	2.23244e+08	1.06e-214	4.71e+230	2.40306e+230	Indeterminant
Psmb4 H/W	1.0182	0.574928	1.80324	0.626689	Different
Psmb4 L-E	0.0833339	0.0203653	0.340999	0.163588	Indeterminant
Sdc1 H/W	1.34924	0.360661	5.04753	2.39126	Different
Sdc1 L-E	0.162332	0.0346941	0.759548	0.369824	Indeterminant
Slco1a1 H/W	7.73166	0.00779151	7672.27	3914.42	Indeterminant
Slco1a1 L-E	0.0341441	0.00947445	0.123049	0.057946	Indeterminant
Srxn1 H/W	3.03223e+06	3.11e-26	2.96e+38	1.5102e+38	Indeterminant
Srxn1 L-E	0.473325	0.00149674	149.683	76.368	Indeterminant
Tpm1 H/W	0.315281	0.0315716	3.14846	1.59025	Indeterminant
Tpm1 L-E	1876.59	3.15e-09	1120000000000000	5.71429e+14	Indeterminant
Uvrag H/W	47.2538	1.3e-179	1.71e+182	8.72449e+181	Indeterminant
Uvrag L-E	0.811672	1.11e-10	5913228601	3.01695e+09	Indeterminant
Standard deviation was calculated from the confidence intervals for each ED50 as described in BMJ 2011;343:d2304 doi: 10.1136/bmj.d2304
