# Supplementary material for: 2,3,7,8 Tetrachlorodibenzo-p-dioxin-induced RNA abundance changes identify Ackr3, Col18a1, Cyb5a and Glud1 as candidate mediators of toxicity
Source: Arch Toxicol. 2016 Apr 30;91(1):325–38. doi: 10.1007/s00204-016-1720-0 (PMC5225275; doi:10.1007/s00204-016-1720-0)
Supplement: Supplementary file 11 — Supplementary material 11 (XLS 635 kb) [file 204_2016_1720_MOESM11_ESM.xls]

## Sheet: Norm
TCDD-induced RNA abundance changes identify candidate mediators of toxicity
John D. Watson*, Stephenie D. Prokopec*, Ashley B. Smith*, Allan B. Okey†, Raimo Pohjanvirta‡,§, and Paul C. Boutros*,¶
*Informatics and Bio-computing Program, Ontario Institute for Cancer Research, Toronto, Canada.
†Department of Pharmacology and Toxicology, University of Toronto, Toronto, Canada.
‡Laboratory of Toxicology, National Institute for Health and Welfare, Kuopio Finland.
§Department of Food Hygiene and Environmental Health, University of Helsinki, Helsinki, Finland.
¶Department of Medical Biophysics, University of Toronto, Toronto, Canada.
Address for correspondence:
Dr. Paul C. Boutros
MaRS Centre, South Tower
101 College Street
Toronto, Ontario, Canada
M5G 0A3
Email: Paul.Boutros@oicr.on.ca Phone: 416-673-8564
Fax: 416-673-8564
File Attributes
File name			20100728_Watson1-1_HW1D-a_01	20100728_Watson1-1_HW2B-b_02	20100728_Watson1-1_HW3B-a_03	20100728_Watson1-1_HW4C-b_04	20100728_Watson1-1_HW5D-b_05	20100728_Watson1-1_HW6A-b_06	20100728_Watson1-1_WW41B-a_11	20100728_Watson1-1_WW42-a_12	20100728_Watson1-1_WW45A-b_07	20100728_Watson1-1_WW46D-a_08	20100728_Watson1-1_WW47A-b_09	20100728_Watson1-1_WW48B-a_10	20100728_Watson1-2_LE100C-a_07	20100728_Watson1-2_LE101A-a_08	20100728_Watson1-2_LE102-a_09	20100728_Watson1-2_LE4D51-a_10	20100728_Watson1-2_LE4D53-a_11	20100728_Watson1-2_LE4D56-b_12	20100728_Watson1-2_WW37-b_03	20100728_Watson1-2_WW38-b_04	20100728_Watson1-2_WW39-a_05	20100728_Watson1-2_WW40-b_06	20100728_Watson1-2_WW43-b_01	20100728_Watson1-2_WW44-a_02	20100728_Watson1-3_HW4D12-B_12	20100728_Watson1-3_HW4D2-b_10	20100728_Watson1-3_HW4D6-a_11	20100728_Watson1-3_LE4D57-a_01	20100728_Watson1-3_LE52-b_02	20100728_Watson1-3_LE53-a_03	20100728_Watson1-3_LE54-a_04	20100728_Watson1-3_LE55-a_05	20100728_Watson1-3_WW1A-a_06	20100728_Watson1-3_WW2A-a_07	20100728_Watson1-3_WW3A-a_08	20100728_Watson1-3_WW4-a_09	20100728_Watson1-4_HW4D16-b_01	20100728_Watson1-4_HW4D20-a_02	20100728_Watson1-4_LE1032-b_08	20100728_Watson1-4_LE10D27-b_06	20100728_Watson1-4_LE10D28-a_07	20100728_Watson1-4_LE10D35-a_09	20100728_Watson1-4_LE10D37-a_10	20100728_Watson1-4_LE80E-a_11	20100728_Watson1-4_LE81E-a_12	20100728_Watson1-4_WW49-a_03	20100728_Watson1-4_WW50-b_04
Sample ID			HW1D-a	HW2B-b	HW3B-a	HW4C-b	HW5D-b	HW6A-b	WW41B-a	WW42-a	WW45A-b	WW46D-a	WW47A-b	WW48B-a	LE100C-a	LE101A-a	LE102-a	LE4D51-a	LE4D53-a	LE4D56-b	WW37-b	WW38-b	WW39-a	WW40-b	WW43-b	WW44-a	HW4D12-B	HW4D2-b	HW4D6-a	LE4D57-a	LE52-b	LE53-a	LE54-a	LE55-a	WW1A-a	WW2A-a	WW3A-a	WW4-a	HW4D16-b	HW4D20-a	LE1032-b	LE10D27-b	LE10D28-a	LE10D35-a	LE10D37-a	LE80E-a	LE81E-a	WW49-a	WW50-b
Owner
Sample Date			2010-07-28	2010-07-28	2010-07-28	2010-07-28	2010-07-28	2010-07-28	2010-07-28	2010-07-28	2010-07-28	2010-07-28	2010-07-28	2010-07-28	2010-07-28	2010-07-28	2010-07-28	2010-07-28	2010-07-28	2010-07-28	2010-07-28	2010-07-28	2010-07-28	2010-07-28	2010-07-28	2010-07-28	2010-07-28	2010-07-28	2010-07-28	2010-07-28	2010-07-28	2010-07-28	2010-07-28	2010-07-28	2010-07-28	2010-07-28	2010-07-28	2010-07-28	2010-07-28	2010-07-28	2010-07-28	2010-07-28	2010-07-28	2010-07-28	2010-07-28	2010-07-28	2010-07-28	2010-07-28	2010-07-28
File Version			1.6	1.6	1.6	1.6	1.6	1.6	1.6	1.6	1.6	1.6	1.6	1.6	1.6	1.6	1.6	1.6	1.6	1.6	1.6	1.6	1.6	1.6	1.6	1.6	1.6	1.6	1.6	1.6	1.6	1.6	1.6	1.6	1.6	1.6	1.6	1.6	1.6	1.6	1.6	1.6	1.6	1.6	1.6	1.6	1.6	1.6	1.6
GeneRLF			Watson_1_C621	Watson_1_C621	Watson_1_C621	Watson_1_C621	Watson_1_C621	Watson_1_C621	Watson_1_C621	Watson_1_C621	Watson_1_C621	Watson_1_C621	Watson_1_C621	Watson_1_C621	Watson_1_C621	Watson_1_C621	Watson_1_C621	Watson_1_C621	Watson_1_C621	Watson_1_C621	Watson_1_C621	Watson_1_C621	Watson_1_C621	Watson_1_C621	Watson_1_C621	Watson_1_C621	Watson_1_C621	Watson_1_C621	Watson_1_C621	Watson_1_C621	Watson_1_C621	Watson_1_C621	Watson_1_C621	Watson_1_C621	Watson_1_C621	Watson_1_C621	Watson_1_C621	Watson_1_C621	Watson_1_C621	Watson_1_C621	Watson_1_C621	Watson_1_C621	Watson_1_C621	Watson_1_C621	Watson_1_C621	Watson_1_C621	Watson_1_C621	Watson_1_C621	Watson_1_C621
Comments
Lane Attributes
Lane ID			1	2	3	4	5	6	11	12	7	8	9	10	7	8	9	10	11	12	3	4	5	6	1	2	12	10	11	1	2	3	4	5	6	7	8	9	1	2	8	6	7	9	10	11	12	3	4
FOV Count			600	600	600	600	600	600	600	600	600	600	600	600	600	600	600	600	600	600	600	600	600	600	600	600	600	600	600	600	600	600	600	600	600	600	600	600	600	600	600	600	600	600	600	600	600	600	600
FOV Counted			598	599	600	600	599	599	599	599	599	599	599	598	598	279	600	599	600	599	599	600	599	600	598	592	599	599	598	599	599	600	598	599	600	600	599	599	575	598	600	600	599	599	600	600	600	599	600
Scanner ID			DA32	DA32	DA32	DA32	DA32	DA32	DA32	DA32	DA32	DA32	DA32	DA32	DA32	DA32	DA32	DA32	DA32	DA32	DA32	DA32	DA32	DA32	DA32	DA32	DA32	DA32	DA32	DA32	DA32	DA32	DA32	DA32	DA32	DA32	DA32	DA32	DA32	DA32	DA32	DA32	DA32	DA32	DA32	DA32	DA32	DA32	DA32
StagePosition			1	1	1	1	1	1	1	1	1	1	1	1	2	2	2	2	2	2	2	2	2	2	2	2	3	3	3	3	3	3	3	3	3	3	3	3	4	4	4	4	4	4	4	4	4	4	4
Binding Density			0.21	0.22	0.18	0.29	0.26	0.3	0.72	0.65	0.3	0.25	0.4	0.31	0.38	0.3	0.24	0.68	0.68	0.47	1.19	0.83	0.75	0.95	0.56	0.62	0.3	0.25	0.35	0.41	0.38	0.34	0.36	0.45	0.35	0.36	0.24	0.32	0.28	0.28	0.52	0.47	0.32	0.43	0.43	1.23	1.04	0.34	0.29
Messages
Reporter Counts
Code Class	Name	Accession
Positive	POS_A(128)	ERCC_00117.1	9094.13	9715.93	8834.36	10205.9	11812.9	18191.6	23229.7	10822.9	11605	13724.9	14226.5	17897.5	5587.36	14955.1	11408.5	13927.5	20967.6	9429.64	10053.6	11169.5	12049.5	15819.6	12868.8	8811.13	15162.8	14040.3	13881.5	13890.6	13848	12147.4	17599.4	16000.6	22722.4	14709.5	15688.9	13414.1	13256	17513.6	19805.2	17720.6	17059.4	14810.2	13409.7	9605.46	14417.6	12242.8	20371.6
Positive	POS_B(32)	ERCC_00112.1	3182.99	3770.33	3371.08	3608.55	4178.99	5872.77	6198.18	2723.11	3919.46	3733.33	3890.04	5186.51	1533.19	4213.51	3321.61	4482.37	6097.42	2507.64	3064.25	3096.56	3543.96	4384.58	3477.12	2479.92	4106.92	4141.81	3868.61	3607.37	3538.28	3410.43	5214.7	4280.51	5675.35	3776.72	4237.93	3969.35	3470.38	4934.42	5094.29	4354.11	4312.81	4010.1	3712.56	2661.12	3782.96	3306.52	5346.33
Positive	POS_C(8)	ERCC_00002.1	495.193	575.808	535.279	595.959	673.211	981.052	1230.09	500.433	605.388	729.306	733.657	971.595	277.145	863.892	575.349	695.561	981.938	470.513	481.682	618.219	672.807	841.249	696.072	438.32	828.935	730.963	711.995	716.539	689.623	607.728	975.454	803.702	1119.36	733.136	806.967	671.011	671.749	936.117	991.202	940.011	821.304	799.188	669.805	492.587	647.533	597.626	1140.06
Positive	POS_D(2)	ERCC_00092.1	186.156	237.162	216.466	230.694	242.494	406.264	418.598	165.591	277.902	287.439	316.053	376.923	92.2795	315.13	200.685	290.234	424.821	161.243	191.791	225.006	226.813	236.48	212.306	150.006	308.92	251.474	258.819	254.638	229.874	207.343	297.646	245.182	388.55	220.785	267.909	249.557	217.5	310.248	307.538	279.246	257.38	249.58	252.654	153.664	234.119	220.491	310.775
Positive	POS_E(0.5)	ERCC_00035.1	25.6767	30.8862	22.6429	33.9256	45.0347	57.1779	56.3026	30.6481	25.3686	42.8341	26.9422	52.2089	17.4749	46.1829	45.0207	57.5465	73.4984	32.6011	27.5562	32.7678	25.0803	45.2285	45.3784	27.524	34.3244	40.3484	44.927	46.3875	43.5969	31.2801	73.6748	47.7973	74.3434	38.9621	37.8097	50.6094	39.458	45.6642	55.3126	58.6951	46.2706	46.9069	43.6237	28.7223	44.4531	29.7961	76.4474
Positive	POS_F(0.125)	ERCC_00034.1	34.8469	30.8862	27.1715	33.9256	32.3326	48.1498	148.1	66.328	66.881	81.1593	79.7904	57.3024	16.5551	46.1829	45.7838	58.7975	136.707	34.3633	109.123	70.9969	70.8792	109.841	71.3089	46.1028	72.0813	44.1017	34.1836	39.4787	35.6702	26.8115	50.0988	52.223	79.9543	40.9102	47.5322	45.3739	52.9315	42.9781	56.4189	45.3553	57.8383	46.0219	53.6208	85.4488	176.33	35.7554	64.8141
Negative	NEG_A(0)	ERCC_00096.1	1.83405	1.10308	2.71715	3.39256	8.08315	4.51404	11.0157	5.03178	3.45936	5.63606	7.25367	5.09355	2.14604	0	3.05225	8.75707	7.34984	3.965	5.51124	5.4613	10.9045	5.16897	8.10328	5.50481	1.71622	5.63001	2.93002	1.97394	4.95419	0.893718	4.42049	4.42567	5.61083	3.24684	2.16055	1.74515	4.81196	4.0292	5.53126	5.33592	2.89191	0.885037	1.81765	7.89863	17.7812	2.55396	8.3095
Negative	NEG_B(0)	ERCC_00041.1	0.917025	2.20616	3.62287	5.65426	1.15474	3.00936	11.0157	3.20204	1.15312	2.25442	2.07248	0	0.919729	0	1.52613	21.2672	11.7597	4.84611	4.40899	4.36904	2.1809	7.75345	1.62066	4.12861	5.14867	4.69167	2.93002	2.9609	0.990838	1.78744	2.94699	5.31081	5.61083	5.84431	7.56194	1.74515	4.81196	6.71533	3.31876	5.33592	5.78383	7.96533	6.36179	4.30835	8.89061	4.25659	4.9857
Negative	NEG_C(0)	ERCC_00019.1	4.58512	4.41232	2.71715	5.65426	3.46421	6.01872	6.11985	2.28717	2.30624	4.50885	3.10872	6.36694	1.22631	5.43328	4.57838	12.5101	4.4099	3.965	6.61349	1.09226	5.45224	1.29224	0	2.0643	3.43244	0.938335	4.88337	5.92181	2.97251	4.46859	2.94699	8.85135	9.81895	6.49368	5.40138	2.61773	1.92478	8.05839	6.63751	5.33592	1.92794	4.42518	3.63531	2.15417	7.40884	0.851318	8.3095
Negative	NEG_D(0)	ERCC_00076.1	4.58512	2.20616	6.34002	2.26171	9.23788	9.02808	7.34382	3.65947	2.30624	11.2721	8.28991	5.09355	0.919729	5.43328	2.28919	15.0121	1.46997	2.64333	5.51124	1.09226	4.3618	12.9224	8.91361	3.4405	10.2973	2.815	8.79007	7.89574	2.97251	6.25602	13.2615	5.31081	5.61083	5.19494	8.64221	3.4903	8.66152	2.68613	4.42501	8.8932	3.85589	4.42518	7.27061	5.74446	4.44531	4.25659	11.6333
Negative	NEG_E(0)	ERCC_00098.1	6.41917	8.82464	9.05717	12.4394	9.23788	16.5515	15.9116	13.723	3.45936	10.1449	9.32615	16.554	2.75919	5.43328	6.86756	17.5141	20.5795	10.5733	9.92023	8.73808	11.9949	16.7991	7.29295	7.56911	18.8784	8.44501	7.81339	8.88271	4.95419	6.25602	13.2615	11.5068	9.81895	11.0393	15.1239	9.59833	11.5487	10.7445	8.85002	12.4505	4.81986	11.5055	8.17944	12.207	20.7448	10.2158	6.6476
Negative	NEG_F(0)	ERCC_00126.1	0.917025	2.20616	1.81143	2.26171	4.61894	3.00936	7.34382	4.57434	3.45936	9.0177	9.32615	6.36694	1.22631	8.14992	1.52613	13.7611	4.4099	5.72722	2.2045	4.36904	5.45224	3.87673	3.24131	4.12861	5.14867	3.75334	1.95335	2.9609	1.98168	6.25602	5.89398	7.08108	8.41624	2.59747	3.24083	3.4903	1.92478	2.68613	2.2125	5.33592	4.81986	4.42518	8.17944	3.59029	5.92707	2.55396	9.9714
Negative	NEG_G(0)	ERCC_00144.1	0	1.10308	0	5.65426	4.61894	3.00936	4.89588	1.3723	3.45936	2.25442	3.10872	2.54678	0	2.71664	0	5.00404	2.93993	0.88111	2.2045	1.09226	1.09045	2.58448	0	3.4405	1.71622	1.87667	0.976674	4.93484	0	0.893718	5.89398	1.77027	7.01353	1.29874	0	1.74515	1.92478	1.34307	2.2125	3.55728	5.78383	1.77007	2.72648	1.43612	0	0	1.6619
Negative	NEG_H(0)	ERCC_00154.1	0	3.30924	0	3.39256	3.46421	3.00936	3.67191	5.03178	1.15312	5.63606	9.32615	10.1871	0.613153	8.14992	5.34144	7.50606	5.87987	4.40555	0	6.55356	4.3618	1.29224	4.05164	2.0643	1.71622	3.75334	0.976674	4.93484	3.96335	5.36231	1.4735	3.54054	4.20812	3.89621	2.16055	6.10803	2.88717	1.34307	8.85002	7.11456	8.67574	2.65511	5.45296	0.718058	4.44531	1.70264	4.9857
Endogenous	Ccbl1	NM_001013164.3	166.898	188.627	123.177	219.385	292.148	337.048	1422.25	543.889	503.914	526.408	680.809	695.27	96.5716	345.013	235.786	511.663	580.637	182.83	1275.3	1343.48	944.329	1223.75	885.688	701.175	635.002	251.474	323.279	372.087	556.851	290.458	531.932	370.872	643.842	418.193	334.886	359.501	278.131	385.46	454.67	273.91	217.858	217.719	283.554	832.229	1523.26	312.434	593.298
Endogenous	Cmkor1 (Cxcr7)	NM_053352.1	16.5064	20.9585	10.8686	54.2809	31.1779	55.6732	70.9903	26.5312	33.4405	41.7068	77.7179	62.396	20.8472	65.1994	29.7594	185.149	114.657	41.4122	29.7607	33.8601	42.5275	47.8129	34.8441	20.643	61.784	19.705	45.9037	75.0096	54.4961	41.111	67.7808	58.4189	39.2758	25.9747	20.5253	29.6676	24.0598	42.9781	70.8002	80.0388	30.8471	56.6423	65.4355	150.074	238.565	29.7961	69.7998
Endogenous	Col18a1	NM_053489.1	1191.22	1488.06	644.87	1881.74	1540.42	3308.79	3631.52	1198.94	1181.95	1156.52	1857.98	1317.96	679.68	2578.09	1282.71	5345.56	3564.67	1587.76	2427.15	1981.36	2151.46	3122.06	1670.09	1442.95	5368.34	1653.35	2849.94	3104.01	3651.24	2170.84	4355.65	3198.88	4906.67	2482.53	2527.85	2914.4	2556.11	3731.04	5030.13	3458.56	2365.59	3216.22	3287.23	1240.8	1938.15	2444.14	5411.15
Endogenous	Cyb5	NM_022245.1	16716.4	20777.6	16317.4	24873.1	24782.9	30325.3	37236.8	12095.9	17827.2	18982.3	19371.4	21079.7	9381.85	27155.5	11692.4	45833.2	50283.2	10356.1	38221.5	31227.7	27000.6	42393.3	18097.1	14973.8	41656.1	24272.8	27599.8	22122.9	24472.7	18231.8	31114.3	27342.7	41255	17508.3	25469.7	26336.9	23992.4	32490.1	40526.4	27766.3	18695.3	23647.3	24641	22842.1	41608.1	25560	31388.3
Endogenous	Eml4_predicted	NM_001108008.1	204.497	302.244	159.406	429.724	476.906	631.966	1237.43	462.466	1278.81	1033.65	1534.67	1196.98	134.28	521.595	183.135	1229.74	1062.79	245.389	1151.85	1048.57	970.5	1138.47	563.988	522.269	731.111	330.294	441.457	547.767	432.996	410.216	592.345	524	666.286	396.764	379.177	378.698	317.589	447.241	643.839	586.062	357.633	424.818	512.578	614.657	1145.41	342.23	629.86
Endogenous	Exoc3	NM_001024964.1	143.056	184.214	124.989	240.872	247.113	356.609	740.502	259.365	304.424	233.333	354.394	314.527	91.6664	339.58	162.532	612.995	470.39	142.299	746.222	622.588	580.119	670.674	371.13	279.369	398.163	214.879	289.096	312.869	300.224	188.574	350.692	252.263	394.161	218.188	243.062	261.773	212.688	298.16	422.588	320.155	211.11	235.42	243.566	723.802	1714.41	220.491	342.351
Endogenous	Gapdh	NM_017008.2	14806.3	16477.8	8880.55	19696.1	18416.9	29074.9	31524.6	10769.4	16734.1	14773.2	23840.7	20030.4	7814.63	22271	11255.9	51824.3	42833.4	12844.8	26836.4	29363.2	20544.1	32293.1	16021.8	12781.5	47125.7	18091.1	25239.2	36669.8	25907.4	16485.5	36949.4	26277.9	45419.6	17049.8	18956.7	21821.4	21110.1	27785.3	35023.9	26998	17940.5	20351.4	23064.2	17951.4	32144	23217.2	25493.5
Endogenous	Gfer	NM_013222.1	317.291	405.933	336.927	463.65	569.284	633.471	794.356	256.621	492.382	462.157	506.721	514.449	248.327	649.277	275.466	868.201	515.958	199.571	392.4	341.877	244.261	366.997	358.975	273.176	1007.42	547.988	668.045	407.618	599.457	374.468	696.963	553.209	896.329	425.985	541.219	597.714	479.271	620.496	828.583	628.749	439.571	452.254	483.496	375.544	687.541	593.369	729.574
Endogenous	Ghr	NM_017094.1	4072.51	4318.56	3293.19	6025.18	4202.08	7115.63	7488.25	2434.01	4212.35	3376	5055.81	4530.71	1597.88	5397.96	2212.12	14052.6	9519.51	3107.68	6049.13	4872.57	4900.48	8214.78	3223.48	2934.06	8170.93	5073.58	6079.8	6675.85	6109.51	4368.49	7249.6	6382.71	9691.3	4167.64	4964.95	5033.02	4969.79	6613.25	8137.59	5442.64	4334.98	4582.72	5839.21	2307.12	3705.9	4841.45	8445.77
Endogenous	Glud1	NM_012570.1	12369.7	18647.6	8897.76	19869.1	17843	26851	19697.3	6990.97	12850.4	12346.4	14462.8	14314.2	6172.92	20160.2	9139.96	50530.8	33873.9	11564.1	17891.7	14436.4	12618.7	16618.2	8397.43	9945.12	34036.1	13387.2	23376.7	25697.7	22104.6	16139.6	27480.7	23928.7	35293.5	14062.1	17718.7	15948.1	16457.9	21601.9	35206.5	24000.1	15876.6	21925	22221.7	6672.91	13307.8	15987.8	20070.8
Endogenous	Hprt1	NM_012583.2	491.525	585.736	490.899	792.728	937.645	1065.31	1116.26	392.021	620.379	759.741	882.875	946.127	404.681	1249.65	476.151	1846.49	1340.61	439.674	1023.99	937.159	740.415	1407.25	593.97	491.992	2086.93	1100.67	1156.38	1110.34	1152.34	760.554	1492.65	1112.61	2376.18	738.981	1099.72	931.038	1184.7	1383.36	1521.1	1298.41	777.925	933.714	979.715	601.732	1062.43	1321.25	1359.43
Endogenous	Ivns1abp_predicted	NM_001047085.1	727.201	1282.88	746.311	1448.62	1242.5	1555.84	1008.55	381.043	1290.34	955.876	1177.17	1017.44	374.023	1160.01	527.276	2668.4	1446.45	745.419	1178.3	1024.54	705.52	1133.3	415.698	526.397	2042.3	791.016	1127.08	1325.5	1014.62	768.597	1429.29	1165.72	1514.92	812.359	956.045	979.03	754.515	1223.53	1662.7	1066.29	731.654	957.61	983.351	405.703	786.819	877.709	1711.76
Endogenous	Lasp1	NM_032613.2	278.776	347.47	206.503	418.415	367.206	630.461	916.753	272.631	237.543	316.747	375.118	262.318	238.21	869.325	378.479	1675.1	1143.63	416.325	554.431	579.99	474.345	691.349	380.044	297.948	1228.81	579.891	821.383	1096.52	984.893	723.018	1230.37	970.993	1353.61	630.536	784.281	747.797	757.402	949.547	1907.18	1250.38	845.403	1016.91	1003.34	460.275	894.988	771.295	1387.69
Endogenous	LOC308846 (Uvrag)	NM_001107536.1	303.535	379.46	350.512	476.089	509.238	648.517	723.366	235.579	463.554	427.213	516.047	497.895	221.348	622.111	241.128	975.788	633.556	239.221	491.602	440.181	374.024	576.34	287.666	255.974	859.827	462.599	549.868	597.116	449.84	349.444	583.504	467.351	718.186	374.036	375.936	477.299	396.505	529.168	711.32	477.565	321.966	452.254	478.043	315.945	546.773	468.225	563.384
Endogenous	Mawbp	NM_138530.2	143.056	184.214	124.989	240.872	247.113	356.609	740.502	259.365	304.424	233.333	354.394	314.527	91.6664	339.58	162.532	612.995	470.39	142.299	746.222	622.588	580.119	670.674	371.13	279.369	398.163	214.879	289.096	312.869	300.224	188.574	350.692	252.263	394.161	218.188	243.062	261.773	212.688	298.16	422.588	320.155	211.11	235.42	243.566	723.802	1714.41	220.491	342.351
Endogenous	Neu1	NM_031522.2	121.047	180.905	114.12	213.731	203.233	389.712	698.887	234.664	244.462	214.17	342.995	294.153	110.061	331.43	164.822	561.703	439.52	182.83	771.573	545.038	537.591	752.085	319.269	234.642	528.596	167.962	293.002	407.618	451.822	296.714	428.787	380.608	450.269	332.476	246.303	296.676	238.673	354.569	578.57	312.151	266.056	372.6	336.266	436.579	706.804	303.921	516.851
Endogenous	Pde2a	NM_031079.1	192.575	279.079	151.255	306.461	371.825	520.619	902.066	247.929	437.033	411.432	438.329	364.189	105.462	342.297	154.902	853.189	643.846	192.082	587.498	528.654	503.787	730.117	401.112	398.41	659.029	322.787	393.6	458.94	441.914	292.246	496.568	400.966	692.937	307.8	372.695	362.119	270.432	423.066	574.145	399.305	298.831	305.338	363.531	402.112	702.358	323.501	628.198
Endogenous	Perp_predicted	NM_001106265.2	735.454	989.463	713.705	1009.85	1061.2	1590.45	1521.39	558.07	955.937	883.734	1077.69	956.314	389.965	1184.46	473.862	2712.19	1969.76	611.49	1698.56	1652.59	1124.25	2169.67	874.344	745.901	1961.64	894.233	1336.09	1467.62	1130.55	687.269	1457.29	1072.78	1404.11	738.331	571.466	787.936	1058.63	1183.24	1482.38	900.881	736.474	978.85	1133.31	1240.8	2019.65	1369.77	1286.31
Endogenous	Pgk1	NM_053291.3	2536.49	2468.69	1879.36	3174.3	3065.82	4733.73	4156.6	1354.01	2610.66	2301.77	3551.19	3648.26	1550.05	4115.71	1774.88	7214.57	5629.97	1523.44	2555.01	2682.59	2058.77	3768.18	2169.25	1738.14	7717.85	3406.16	4460.47	4777.91	4350.77	2791.97	5588.97	4916.92	8235.29	2923.45	3796.09	3851.55	4069.95	5075.44	5605.38	4578.22	2945.9	3410.93	3618.95	2365.28	4554.96	4562.22	5326.39
Endogenous	Pmm1	NM_001008323.1	48.6023	76.1125	33.5115	119.87	93.5336	121.879	257.034	101.55	207.562	189.372	260.096	208.836	45.9865	143.982	42.7315	172.639	94.0779	39.65	415.547	362.63	249.713	378.627	167.738	158.263	130.433	86.3268	90.8307	90.8011	120.882	72.3911	113.459	88.5135	171.13	83.1191	100.466	77.6592	86.6152	106.102	123.9	84.4854	61.6942	71.688	93.6092	159.409	325.989	102.158	136.276
Endogenous	Ppia	NM_017101.1	12676	15671.5	14136.4	17385.7	19585.5	24418	24013.1	7786.9	16816	15500.3	17497.9	18777.4	8598.55	23058.8	9223.9	38672.5	23864.9	8764.84	18130.9	16908.2	13758.2	22243.4	11160.6	9078.8	30238.1	17459.6	18742.4	20683.9	16472.7	12856.1	21788.6	17458.4	27128.3	11717.2	13509.9	16292.7	14682.2	20069.4	26056.7	17481.4	11921.4	16352.8	16688.8	12408	19100	18492.3	19966.1
Endogenous	Psmb4	NM_031629.1	909.689	960.783	1107.69	1163.65	1545.04	2076.46	2416.12	925.847	1218.85	1428.18	1511.87	1725.44	762.762	2165.16	1100.34	3699.24	2359.3	905.781	2073.33	2109.15	1376.15	2575.44	1428.61	982.608	2291.16	1706.83	1719.92	2285.82	2191.73	1422.8	2640.5	1994.21	3644.23	1610.43	1523.19	1761.73	1706.32	2232.17	2837.54	2121.92	1409.33	1741.75	1644.07	1914.34	3779.99	1968.25	2727.18
Endogenous	RGD1305831_predicted (Pomp)	NM_001100942.1	2575.01	3098.55	3362.93	3738.6	4461.9	4878.17	6074.56	2050.68	3489.34	3574.39	3239.28	3790.88	1827.5	4599.27	2325.05	8319.22	6119.47	2047.26	4674.63	3983.47	3595.21	5495.9	3157.04	2382.89	6686.4	4365.13	4396.99	4377.2	4336.9	3023.45	5636.12	4685.9	6986.88	3566.33	3502.26	3981.56	3875.55	5337.34	6098.77	4467.94	2948.79	3882.66	4066.09	3321.02	6112.3	4602.23	5916.36
Endogenous	RGD1311835 (Derl1)	NM_001014202.1	567.638	656.333	466.444	904.682	751.733	1301.55	1982.83	712.683	804.878	714.652	1146.08	939.76	399.776	1466.99	623.422	2623.37	2002.1	702.685	1803.28	1404.65	1380.51	1969.38	1017.77	805.766	1985.67	744.099	1231.59	1546.58	1205.85	857.969	1597.27	1336.55	1845.96	920.804	914.994	1053.2	1035.53	1273.23	1971.34	1392.67	986.143	1095.68	1221.46	1258.75	2059.66	989.232	1823.1
Endogenous	RGD1559716_predicted (Ern1)	XM_573211.2	209.082	243.781	152.16	304.199	317.552	550.713	488.364	175.197	223.705	219.806	308.799	188.461	95.6519	369.463	139.64	974.537	692.355	215.431	261.233	233.744	187.557	262.325	167.738	196.109	808.341	229.892	401.413	474.732	405.253	296.714	418.473	410.703	548.458	303.255	279.792	323.726	271.394	392.175	538.745	467.782	297.867	408.887	419.878	127.096	269.682	199.209	516.851
Endogenous	Rpl13A	NM_173340.2	436.504	443.438	672.948	627.623	1239.03	1333.15	1772.31	596.037	927.109	1427.05	1610.31	1526.79	746.207	2132.56	811.136	2280.59	1678.7	706.65	1434.02	1759.63	1015.21	2084.39	927.015	841.547	2032.01	1664.61	1336.09	2640.14	1999.51	1274.44	2095.31	1771.15	3526.4	1164.32	1110.52	1155.29	1569.66	1455.88	3006.79	2534.56	1708.16	1805.47	1794.93	1372.93	3363.61	1711.15	2775.37
Endogenous	Sdc1	NM_013026.2	1304.93	1356.79	661.173	1326.49	996.536	2008.75	1421.03	602.898	571.948	601.931	1135.72	807.328	469.062	1917.95	1290.34	3331.44	2303.44	900.935	1845.16	1398.09	1291.09	2008.14	938.36	787.187	2461.06	1066.89	2400.66	2064.74	3115.19	1496.08	3346.31	2244.7	3167.31	1954.6	1699.28	1629.97	1412.79	1878.95	2730.23	1801.76	1243.52	1404.55	1637.71	625.428	1666.99	1988.68	3938.7
Endogenous	Sdha	NM_130428.1	1212.31	1384.37	873.111	1904.36	1803.7	2812.25	2871.43	1065.36	1323.78	1286.15	2052.79	1631.21	753.565	2540.06	1152.99	5160.42	3946.86	1324.31	2261.81	2191.07	1619.32	2806.75	1349.2	1216.56	4024.54	1731.23	2476.85	2686.53	2448.36	1707	3106.13	2727.99	3436.63	1431.86	1625.82	1835.9	1985.41	2667.33	3749.09	2709.76	1822.87	2307.29	2375.67	1488.53	2730.9	2152.98	3116.06
Endogenous	Slco1a1	NM_017111.1	872.091	1149.41	547.053	1189.66	921.479	1548.32	1501.81	453.775	678.035	566.988	1052.82	1000.88	432.886	1581.08	637.92	2837.29	1668.41	714.14	954.546	625.865	760.043	1069.98	645.021	586.262	2656.71	793.831	1456.22	1351.16	1453.56	1126.98	1827.13	1580.85	2533.29	1156.52	1447.57	1609.03	1098.09	1480.06	1969.13	1283.29	971.683	1260.29	1305.08	529.208	1081.69	1033.5	1633.65
Endogenous	Srxn1	NM_001047858.2	52.2704	71.7002	53.4373	115.347	105.081	123.384	411.254	187.548	297.505	290.821	210.356	296.699	61.0087	171.148	74.0171	346.53	244.015	74.4538	278.869	251.22	178.834	251.987	136.945	125.234	326.082	145.442	146.501	218.12	170.424	99.2027	153.244	136.311	266.514	122.731	119.911	138.74	133.772	135.65	213.507	283.693	151.343	108.859	143.595	178.796	314.135	137.062	204.414
Endogenous	Tpm1	NM_001034068.1	11.0043	16.5462	14.4915	15.8319	23.0947	34.6077	85.6779	25.1589	25.3686	36.0708	44.5583	39.475	14.7157	54.3328	22.1288	75.0606	54.3888	34.8038	81.5663	65.5356	40.3466	49.1052	28.3615	17.8906	70.3651	30.965	49.8104	71.0617	50.5327	47.367	81.0422	52.223	65.9272	38.9621	39.9702	52.3545	14.4359	24.1752	55.3126	69.3669	52.0544	38.9416	49.0766	32.3126	85.9426	34.0527	41.5475
Endogenous	Ugt1a1	NM_012683.2	1403.96	2594.44	900.283	3192.4	2049.65	3489.35	4477.28	1670.55	1507.13	1596.13	2299.41	2274.27	735.784	3213.79	1890.87	5082.85	4443.71	1322.55	2496.59	1253.91	2358.64	4035.67	2195.99	1647.31	6301.97	1993.96	3972.13	2306.54	4862.04	2552.46	5391.52	3026.28	6761.05	2802.02	3760.44	3497.28	2657.16	3812.96	4318.81	3249.57	2137.12	2659.53	2966.41	1466.27	2290.81	2477.34	4262.77
[truncated: 145 more columns]

## Sheet: RCC Collection
File Attributes
File name			20100728_Watson1-1_HW1D-a_01	20100728_Watson1-1_HW2B-b_02	20100728_Watson1-1_HW3B-a_03	20100728_Watson1-1_HW4C-b_04	20100728_Watson1-1_HW5D-b_05	20100728_Watson1-1_HW6A-b_06	20100728_Watson1-1_WW41B-a_11	20100728_Watson1-1_WW42-a_12	20100728_Watson1-1_WW45A-b_07	20100728_Watson1-1_WW46D-a_08	20100728_Watson1-1_WW47A-b_09	20100728_Watson1-1_WW48B-a_10	20100728_Watson1-2_LE100C-a_07	20100728_Watson1-2_LE101A-a_08	20100728_Watson1-2_LE102-a_09	20100728_Watson1-2_LE4D51-a_10	20100728_Watson1-2_LE4D53-a_11	20100728_Watson1-2_LE4D56-b_12	20100728_Watson1-2_WW37-b_03	20100728_Watson1-2_WW38-b_04	20100728_Watson1-2_WW39-a_05	20100728_Watson1-2_WW40-b_06	20100728_Watson1-2_WW43-b_01	20100728_Watson1-2_WW44-a_02	20100728_Watson1-3_HW4D12-B_12	20100728_Watson1-3_HW4D2-b_10	20100728_Watson1-3_HW4D6-a_11	20100728_Watson1-3_LE4D57-a_01	20100728_Watson1-3_LE52-b_02	20100728_Watson1-3_LE53-a_03	20100728_Watson1-3_LE54-a_04	20100728_Watson1-3_LE55-a_05	20100728_Watson1-3_WW1A-a_06	20100728_Watson1-3_WW2A-a_07	20100728_Watson1-3_WW3A-a_08	20100728_Watson1-3_WW4-a_09	20100728_Watson1-4_HW4D16-b_01	20100728_Watson1-4_HW4D20-a_02	20100728_Watson1-4_LE1032-b_08	20100728_Watson1-4_LE10D27-b_06	20100728_Watson1-4_LE10D28-a_07	20100728_Watson1-4_LE10D35-a_09	20100728_Watson1-4_LE10D37-a_10	20100728_Watson1-4_LE80E-a_11	20100728_Watson1-4_LE81E-a_12	20100728_Watson1-4_WW49-a_03	20100728_Watson1-4_WW50-b_04
Sample ID			HW1D-a	HW2B-b	HW3B-a	HW4C-b	HW5D-b	HW6A-b	WW41B-a	WW42-a	WW45A-b	WW46D-a	WW47A-b	WW48B-a	LE100C-a	LE101A-a	LE102-a	LE4D51-a	LE4D53-a	LE4D56-b	WW37-b	WW38-b	WW39-a	WW40-b	WW43-b	WW44-a	HW4D12-B	HW4D2-b	HW4D6-a	LE4D57-a	LE52-b	LE53-a	LE54-a	LE55-a	WW1A-a	WW2A-a	WW3A-a	WW4-a	HW4D16-b	HW4D20-a	LE1032-b	LE10D27-b	LE10D28-a	LE10D35-a	LE10D37-a	LE80E-a	LE81E-a	WW49-a	WW50-b
Owner
Sample Date			2010-07-28	2010-07-28	2010-07-28	2010-07-28	2010-07-28	2010-07-28	2010-07-28	2010-07-28	2010-07-28	2010-07-28	2010-07-28	2010-07-28	2010-07-28	2010-07-28	2010-07-28	2010-07-28	2010-07-28	2010-07-28	2010-07-28	2010-07-28	2010-07-28	2010-07-28	2010-07-28	2010-07-28	2010-07-28	2010-07-28	2010-07-28	2010-07-28	2010-07-28	2010-07-28	2010-07-28	2010-07-28	2010-07-28	2010-07-28	2010-07-28	2010-07-28	2010-07-28	2010-07-28	2010-07-28	2010-07-28	2010-07-28	2010-07-28	2010-07-28	2010-07-28	2010-07-28	2010-07-28	2010-07-28
File Version			1.6	1.6	1.6	1.6	1.6	1.6	1.6	1.6	1.6	1.6	1.6	1.6	1.6	1.6	1.6	1.6	1.6	1.6	1.6	1.6	1.6	1.6	1.6	1.6	1.6	1.6	1.6	1.6	1.6	1.6	1.6	1.6	1.6	1.6	1.6	1.6	1.6	1.6	1.6	1.6	1.6	1.6	1.6	1.6	1.6	1.6	1.6
GeneRLF			Watson_1_C621	Watson_1_C621	Watson_1_C621	Watson_1_C621	Watson_1_C621	Watson_1_C621	Watson_1_C621	Watson_1_C621	Watson_1_C621	Watson_1_C621	Watson_1_C621	Watson_1_C621	Watson_1_C621	Watson_1_C621	Watson_1_C621	Watson_1_C621	Watson_1_C621	Watson_1_C621	Watson_1_C621	Watson_1_C621	Watson_1_C621	Watson_1_C621	Watson_1_C621	Watson_1_C621	Watson_1_C621	Watson_1_C621	Watson_1_C621	Watson_1_C621	Watson_1_C621	Watson_1_C621	Watson_1_C621	Watson_1_C621	Watson_1_C621	Watson_1_C621	Watson_1_C621	Watson_1_C621	Watson_1_C621	Watson_1_C621	Watson_1_C621	Watson_1_C621	Watson_1_C621	Watson_1_C621	Watson_1_C621	Watson_1_C621	Watson_1_C621	Watson_1_C621	Watson_1_C621
Comments
Lane Attributes
Lane ID			1	2	3	4	5	6	11	12	7	8	9	10	7	8	9	10	11	12	3	4	5	6	1	2	12	10	11	1	2	3	4	5	6	7	8	9	1	2	8	6	7	9	10	11	12	3	4
FOV Count			600	600	600	600	600	600	600	600	600	600	600	600	600	600	600	600	600	600	600	600	600	600	600	600	600	600	600	600	600	600	600	600	600	600	600	600	600	600	600	600	600	600	600	600	600	600	600
FOV Counted			598	599	600	600	599	599	599	599	599	599	599	598	598	279	600	599	600	599	599	600	599	600	598	592	599	599	598	599	599	600	598	599	600	600	599	599	575	598	600	600	599	599	600	600	600	599	600
Scanner ID			DA32	DA32	DA32	DA32	DA32	DA32	DA32	DA32	DA32	DA32	DA32	DA32	DA32	DA32	DA32	DA32	DA32	DA32	DA32	DA32	DA32	DA32	DA32	DA32	DA32	DA32	DA32	DA32	DA32	DA32	DA32	DA32	DA32	DA32	DA32	DA32	DA32	DA32	DA32	DA32	DA32	DA32	DA32	DA32	DA32	DA32	DA32
StagePosition			1	1	1	1	1	1	1	1	1	1	1	1	2	2	2	2	2	2	2	2	2	2	2	2	3	3	3	3	3	3	3	3	3	3	3	3	4	4	4	4	4	4	4	4	4	4	4
Binding Density			0.21	0.22	0.18	0.29	0.26	0.3	0.72	0.65	0.3	0.25	0.4	0.31	0.38	0.3	0.24	0.68	0.68	0.47	1.19	0.83	0.75	0.95	0.56	0.62	0.3	0.25	0.35	0.41	0.38	0.34	0.36	0.45	0.35	0.36	0.24	0.32	0.28	0.28	0.52	0.47	0.32	0.43	0.43	1.23	1.04	0.34	0.29
Messages
Reporter Counts			0.917025	1.10308	0.905717	1.13085	1.15474	1.50468	1.22397	0.457434	1.15312	1.12721	1.03624	1.27339	0.306576	2.71664	0.763063	1.25101	1.46997	0.440555	1.10225	1.09226	1.09045	1.29224	0.810328	0.688101	1.71622	0.938335	0.976674	0.986968	0.990838	0.893718	1.4735	0.885135	1.40271	0.649368	1.08028	0.872576	0.962391	1.34307	1.10625	0.88932	0.963971	0.885037	0.908827	0.718058	1.48177	0.851318	1.6619
Code Class	Name	Accession	14197	13019	14361	13007	14709	16985	25557	31281	14309	16500	18599	19273	24542	7524	20440	15597	19512	28682	12636	13928	15213	16589	21437	17371	11953	20514	19249	18800	18555	18385	16431	24211	21430	30060	19520	21087	18400	17708	23783	26310	23398	22555	19962	18142	13027	19303	16433
Positive	POS_A(128)	ERCC_00117.1	9917	8808	9754	9025	10230	12090	18979	23660	10064	12176	13729	14055	18225	5505	14951	11133	14264	21404	9121	10226	11050	12242	15881	12805	8835	14963	14213	14074	13976	13592	11944	18077	16199	22652	14523	15373	13774	13040	17903	19926	17697	16734	14755	13377	9730	14381	12258
Positive	POS_B(32)	ERCC_00112.1	3471	3418	3722	3191	3619	3903	5064	5953	3399	3312	3754	4073	5001	1551	4353	3583	4148	5692	2780	2835	3250	3393	4291	3604	2393	4414	3961	3655	3571	3816	3539	4836	4046	5816	3923	4549	3606	3674	4605	4896	4474	4531	4085	3706	2553	3884	3217
Positive	POS_C(8)	ERCC_00002.1	540	522	591	527	583	652	1005	1094	525	647	708	763	904	318	754	556	668	1068	437	566	617	651	859	637	483	779	729	726	696	680	662	908	798	1129	747	769	698	697	896	1057	852	903	737	686	437	702	686
Positive	POS_D(2)	ERCC_00092.1	203	215	239	204	210	270	342	362	241	255	305	296	301	116	263	232	289	366	174	206	208	183	262	218	180	268	265	258	232	232	202	277	277	340	248	286	226	231	278	314	267	282	278	214	158	259	187
Positive	POS_E(0.5)	ERCC_00035.1	28	28	25	30	39	38	46	67	22	38	26	41	57	17	59	46	50	74	25	30	23	35	56	40	20	43	46	47	44	35	50	54	53	60	35	58	41	34	50	66	48	53	48	40	30	35	46
Positive	POS_F(0.125)	ERCC_00034.1	38	28	30	30	28	32	121	145	58	72	77	45	54	17	60	47	93	78	99	65	65	85	88	67	42	47	35	40	36	30	34	59	57	63	44	52	55	32	51	51	60	52	59	119	119	42	39
Negative	NEG_A(0)	ERCC_00096.1	2	1	3	3	7	3	9	11	3	5	7	4	7	0	4	7	5	9	5	5	10	4	10	8	1	6	3	2	5	1	3	5	4	5	2	2	5	3	5	6	3	1	2	11	12	3	5
Negative	NEG_B(0)	ERCC_00041.1	1	2	4	5	1	2	9	7	1	2	2	0	3	0	2	17	8	11	4	4	2	6	2	6	3	5	3	3	1	2	2	6	4	9	7	2	5	5	3	6	6	9	7	6	6	5	3
Negative	NEG_C(0)	ERCC_00019.1	5	4	3	5	3	4	5	5	2	4	3	5	4	2	6	10	3	9	6	1	5	1	0	3	2	1	5	6	3	5	2	10	7	10	5	3	2	6	6	6	2	5	4	3	5	1	5
Negative	NEG_D(0)	ERCC_00076.1	5	2	7	2	8	6	6	8	2	10	8	4	3	2	3	12	1	6	5	1	4	10	11	5	6	3	9	8	3	7	9	6	4	8	8	4	9	2	4	10	4	5	8	8	3	5	7
Negative	NEG_E(0)	ERCC_00098.1	7	8	10	11	8	11	13	30	3	9	9	13	9	2	9	14	14	24	9	8	11	13	9	11	11	9	8	9	5	7	9	13	7	17	14	11	12	8	8	14	5	13	9	17	14	12	4
Negative	NEG_F(0)	ERCC_00126.1	1	2	2	2	4	2	6	10	3	8	9	5	4	3	2	11	3	13	2	4	5	3	4	6	3	4	2	3	2	7	4	8	6	4	3	4	2	2	2	6	5	5	9	5	4	3	6
Negative	NEG_G(0)	ERCC_00144.1	0	1	0	5	4	2	4	3	3	2	3	2	0	1	0	4	2	2	2	1	1	2	0	5	1	2	1	5	0	1	4	2	5	2	0	2	2	1	2	4	6	2	3	2	0	0	1
Negative	NEG_H(0)	ERCC_00154.1	0	3	0	3	3	2	3	11	1	5	9	8	2	3	7	6	4	10	0	6	4	1	5	3	1	4	1	5	4	6	1	4	3	6	2	7	3	1	8	8	9	3	6	1	3	2	3
Endogenous	Ccbl1	NM_001013164.3	182	171	136	194	253	224	1162	1189	437	467	657	546	315	127	309	409	395	415	1157	1230	866	947	1093	1019	370	268	331	377	562	325	361	419	459	644	310	412	289	287	411	308	226	246	312	1159	1028	367	357
Endogenous	Cmkor1	NM_053352.1	18	19	12	48	27	37	58	58	29	37	75	49	68	24	39	148	78	94	27	31	39	37	43	30	36	21	47	76	55	46	46	66	28	40	19	34	25	32	64	90	32	64	72	209	161	35	42
Endogenous	Col18a1	NM_053489.1	1299	1349	712	1664	1334	2199	2967	2621	1025	1026	1793	1035	2217	949	1681	4273	2425	3604	2202	1814	1973	2416	2061	2097	3128	1762	2918	3145	3685	2429	2956	3614	3498	3823	2340	3340	2656	2778	4547	3889	2454	3634	3617	1728	1308	2871	3256
Endogenous	Cyb5	NM_022245.1	18229	18836	18016	21995	21462	20154	30423	26443	15460	16840	18694	16554	30602	9996	15323	36637	34207	23507	34676	28590	24761	32806	22333	21761	24272	25868	28259	22415	24699	20400	21116	30891	29411	26962	23577	30183	24930	24191	36634	31222	19394	26719	27113	31811	28080	30024	18887
Endogenous	Eef1a1	NM_175838.1	27538	29168	29912	35077	35487	37201	46218	41028	27900	29172	36700	27752	57854	20863	33847	80829	46573	58326	46610	39087	31866	44440	33148	34632	40371	37751	48386	52910	56012	40932	45299	53038	49587	53570	31054	40829	37570	36604	71058	57556	37230	52564	55195	43278	34887	52328	37507
Endogenous	Eml4_predicted	NM_001108008.1	223	274	176	380	413	420	1011	1011	1109	917	1481	940	438	192	240	983	723	557	1045	960	890	881	696	759	426	352	452	555	437	459	402	592	475	611	351	434	330	333	582	659	371	480	564	856	773	402	379
Endogenous	Exoc3	NM_001024964.1	156	167	138	213	214	237	605	567	264	207	342	247	299	125	213	490	320	323	677	570	532	519	458	406	232	229	296	317	303	211	238	285	281	336	225	300	221	222	382	360	219	266	268	1008	1157	259	206
Endogenous	Gapdh	NM_017008.2	16146	14938	9805	17417	15949	19323	25756	23543	14512	13106	23007	15730	25490	8198	14751	41426	29139	29156	24347	26883	18840	24990	19772	18575	27459	19280	25842	37154	26147	18446	25076	29688	32380	26256	17548	25008	21935	20688	31660	30358	18611	22995	25378	25000	21693	27272	15340
Endogenous	Gfer	NM_013222.1	346	368	372	410	493	421	649	561	427	410	489	404	810	239	361	694	351	453	356	313	224	284	443	397	587	584	684	413	605	419	473	625	639	656	501	685	498	462	749	707	456	511	532	523	464	697	439
Endogenous	Ghr	NM_017094.1	4441	3915	3636	5328	3639	4729	6118	5321	3653	2995	4879	3558	5212	1987	2899	11233	6476	7054	5488	4461	4494	6357	3978	4264	4761	5407	6225	6764	6166	4888	4920	7211	6909	6418	4596	5768	5164	4924	7356	6120	4497	5178	6425	3213	2501	5687	5082
Endogenous	Glud1	NM_012570.1	13489	16905	9824	17570	15452	17845	16093	15283	11144	10953	13957	11241	20135	7421	11978	40392	23044	26249	16232	13217	11572	12860	10363	14453	19832	14267	23935	26037	22309	18059	18650	27034	25161	21655	16402	18277	17101	16084	31825	26987	16470	24773	24451	9293	8981	18780	12077
Endogenous	Hprt1	NM_012583.2	536	531	542	701	812	708	912	857	538	674	852	743	1320	460	624	1476	912	998	929	858	679	1089	733	715	1216	1173	1184	1125	1163	851	1013	1257	1694	1138	1018	1067	1231	1030	1375	1460	807	1055	1078	838	717	1552	818
Endogenous	Ivns1abp_predicted	NM_001047085.1	793	1163	824	1281	1076	1034	824	833	1119	848	1136	799	1220	427	691	2133	984	1692	1069	938	647	877	513	765	1190	843	1154	1343	1024	860	970	1317	1080	1251	885	1122	784	911	1503	1199	759	1082	1082	565	531	1031	1030
Endogenous	Lasp1	NM_032613.2	304	315	228	370	318	419	749	596	206	281	362	206	777	320	496	1339	778	945	503	531	435	535	469	433	716	618	841	1111	994	809	835	1097	965	971	726	857	787	707	1724	1406	877	1149	1104	641	604	906	835
Endogenous	LOC308846	NM_001107536.1	331	344	387	421	441	431	591	515	402	379	498	391	722	229	316	780	431	543	446	403	343	446	355	372	501	493	563	605	454	391	396	528	512	576	348	547	412	394	643	537	334	511	526	440	369	550	339
Endogenous	Mawbp	NM_138530.2	2129	2599	2530	3540	3777	3919	7175	6385	3614	3355	3886	3209	4362	1545	2807	7164	4437	4336	5315	4841	5806	7830	5725	4613	3538	3063	3629	3586	4771	3362	3800	3940	3685	3989	2425	3161	2936	2717	4687	4630	3226	4036	3910	6682	5522	3939	2536
Endogenous	Neu1	NM_031522.2	132	164	126	189	176	259	571	513	212	190	331	231	359	122	216	449	299	415	700	499	493	582	394	341	308	179	300	413	456	332	291	430	321	512	228	340	248	264	523	351	276	421	370	608	477	357	311
Endogenous	Pde2a	NM_031079.1	210	253	167	271	322	346	737	542	379	365	423	286	344	126	203	682	438	436	533	484	462	565	495	579	384	344	403	465	446	327	337	453	494	474	345	415	281	315	519	449	310	345	400	560	474	380	378
Endogenous	Perp_predicted	NM_001106265.2	802	897	788	893	919	1057	1243	1220	829	784	1040	751	1272	436	621	2168	1340	1388	1541	1513	1031	1679	1079	1084	1143	953	1368	1487	1141	769	989	1212	1001	1137	529	903	1100	881	1340	1013	764	1106	1247	1728	1363	1609	774
Endogenous	Pgk1	NM_053291.3	2766	2238	2075	2807	2655	3146	3396	2960	2264	2042	3427	2865	5056	1515	2326	5767	3830	3458	2318	2456	1888	2916	2677	2526	4497	3630	4567	4841	4391	3124	3793	5555	5871	4502	3514	4414	4229	3779	5067	5148	3056	3854	3982	3294	3074	5359	3205
Endogenous	Pmm1	NM_001008323.1	53	69	37	106	81	81	210	222	180	168	251	164	150	53	56	138	64	90	377	332	229	293	207	230	76	92	93	92	122	81	77	100	122	128	93	89	90	79	112	95	64	81	103	222	220	120	82
Endogenous	Ppia	NM_017101.1	13823	14207	15608	15374	16961	16228	19619	17023	14583	13751	16886	14746	28047	8488	12088	30913	16235	19895	16449	15480	12617	17213	13773	13194	17619	18607	19190	20957	16625	14385	14787	19724	19340	18044	12506	18672	15256	14943	23554	19657	12367	18477	18363	17280	12890	21722	12014
Endogenous	Psmb4	NM_031629.1	992	871	1223	1029	1338	1380	1974	2024	1057	1267	1459	1355	2488	797	1442	2957	1605	2056	1881	1931	1262	1993	1763	1428	1335	1819	1761	2316	2212	1592	1792	2253	2598	2480	1410	2019	1773	1662	2565	2386	1462	1968	1809	2666	2551	2312	1641
Endogenous	RGD1305831_predicted	NM_001100942.1	2808	2809	3713	3306	3864	3242	4963	4483	3026	3171	3126	2977	5961	1693	3047	6650	4163	4647	4241	3647	3297	4253	3896	3463	3896	4652	4502	4435	4377	3383	3825	5294	4981	5492	3242	4563	4027	3974	5513	5024	3059	4387	4474	4625	4125	5406	3560
Endogenous	RGD1311835	NM_001014202.1	619	595	515	800	651	865	1620	1558	698	634	1106	738	1304	540	817	2097	1362	1595	1636	1286	1266	1524	1256	1171	1157	793	1261	1567	1217	960	1084	1510	1316	1418	847	1207	1076	948	1782	1566	1023	1238	1344	1753	1390	1162	1097
Endogenous	RGD1559716_predicted	XM_573211.2	228	221	168	269	275	366	399	383	194	195	298	148	312	136	183	779	471	489	237	214	172	203	207	285	471	245	411	481	409	332	284	464	391	467	259	371	282	292	487	526	309	462	462	177	182	234	311
Endogenous	Rpl13A	NM_173340.2	476	402	743	555	1073	886	1448	1303	804	1266	1554	1199	2434	785	1063	1823	1142	1604	1301	1611	931	1613	1144	1223	1184	1774	1368	2675	2018	1426	1422	2001	2514	1793	1028	1324	1631	1084	2718	2850	1772	2040	1975	1912	2270	2010	1670
Endogenous	Sdc1	NM_013026.2	1423	1230	730	1173	863	1335	1161	1318	496	534	1096	634	1530	706	1691	2663	1567	2045	1674	1280	1184	1554	1158	1144	1434	1137	2458	2092	3144	1674	2271	2536	2258	3010	1573	1868	1468	1399	2468	2026	1290	1587	1802	871	1125	2336	2370
Endogenous	Sdha	NM_130428.1	1322	1255	964	1684	1562	1869	2346	2329	1148	1141	1981	1281	2458	935	1511	4125	2685	3006	2052	2006	1485	2172	1665	1768	2345	1845	2536	2722	2471	1910	2108	3082	2450	2205	1505	2104	2063	1986	3389	3047	1891	2607	2614	2073	1843	2529	1875
Endogenous	Slco1a1	NM_017111.1	951	1042	604	1052	798	1029	1227	992	588	503	1016	786	1412	582	836	2268	1135	1621	866	573	697	828	796	852	1548	846	1491	1369	1467	1261	1240	1786	1806	1781	1340	1844	1141	1102	1780	1443	1008	1424	1436	737	730	1214	983
Endogenous	Srxn1	NM_001047858.2	57	65	59	102	91	82	336	410	258	258	203	233	199	63	97	277	166	169	253	230	164	195	169	182	190	155	150	221	172	111	104	154	190	189	111	159	139	101	193	319	157	123	158	249	212	161	123
Endogenous	Tpm1	NM_001034068.1	12	15	16	14	20	23	70	55	22	32	43	31	48	20	29	60	37	79	74	60	37	38	35	26	41	33	51	72	51	53	55	59	47	60	37	60	15	18	50	78	54	44	54	45	58	40	25
Endogenous	Ugt1a1	NM_012683.2	1531	2352	994	2823	1775	2319	3658	3652	1307	1416	2219	1786	2400	1183	2478	4063	3023	3002	2265	1148	2163	3123	2710	2394	3672	2125	4067	2337	4907	2856	3659	3419	4820	4315	3481	4008	2761	2839	3904	3654	2217	3005	3264	2042	1546	2910	2565
[truncated: 146 more columns]

## Sheet: Reporter Order
			nCounter RCC Collector Worksheet								© 2009 NanoString Technologies	v1.6.0
Name	Rank
POS_A(128)	100
POS_A(100)	101
POS_A(50)	102
POS_A(32)	103
POS_A(25)	104
POS_A(10)	105
POS_A(8)	106
POS_A(5)	107
POS_A(2.5)	108
POS_A(2)	109
POS_A(1)	110
POS_A(0.5)	111
POS_A(0.25)	112
POS_A(0.125)	113
POS_A(0.1)	114
POS_B(128)	115
POS_B(100)	116
POS_B(50)	117
POS_B(32)	118
POS_B(25)	119
POS_B(10)	120
POS_B(8)	121
POS_B(5)	122
POS_B(2.5)	123
POS_B(2)	124
POS_B(1)	125
POS_B(0.5)	126
POS_B(0.25)	127
POS_B(0.125)	128
POS_B(0.1)	129
POS_C(128)	130
POS_C(100)	131
POS_C(50)	132
POS_C(32)	133
POS_C(25)	134
POS_C(10)	135
POS_C(8)	136
POS_C(5)	137
POS_C(2.5)	138
POS_C(2)	139
POS_C(1)	140
POS_C(0.5)	141
POS_C(0.25)	142
POS_C(0.125)	143
POS_C(0.1)	144
POS_D(128)	145
POS_D(100)	146
POS_D(50)	147
POS_D(32)	148
POS_D(25)	149
POS_D(10)	150
POS_D(8)	151
POS_D(5)	152
POS_D(2.5)	153
POS_D(2)	154
POS_D(1)	155
POS_D(0.5)	156
POS_D(0.25)	157
POS_D(0.125)	158
POS_D(0.1)	159
POS_E(128)	160
POS_E(100)	161
POS_E(50)	162
POS_E(32)	163
POS_E(25)	164
POS_E(10)	165
POS_E(8)	166
POS_E(5)	167
POS_E(2.5)	168
POS_E(2)	169
POS_E(1)	170
POS_E(0.5)	171
POS_E(0.25)	172
POS_E(0.125)	173
POS_E(0.1)	174
POS_F(128)	175
POS_F(100)	176
POS_F(50)	177
POS_F(32)	178
POS_F(25)	179
POS_F(10)	180
POS_F(8)	181
POS_F(5)	182
POS_F(2.5)	183
POS_F(2)	184
POS_F(1)	185
POS_F(0.5)	186
POS_F(0.25)	187
POS_F(0.125)	188
POS_F(0.1)	189
POS_G(128)	190
POS_G(100)	191
POS_G(50)	192
POS_G(32)	193
POS_G(25)	194
POS_G(10)	195
POS_G(8)	196
POS_G(5)	197
POS_G(2.5)	198
POS_G(2)	199
POS_G(1)	200
POS_G(0.5)	201
POS_G(0.25)	202
POS_G(0.125)	203
POS_G(0.1)	204
POS_H(128)	205
POS_H(100)	206
POS_H(50)	207
POS_H(32)	208
POS_H(25)	209
POS_H(10)	210
POS_H(8)	211
POS_H(5)	212
POS_H(2.5)	213
POS_H(2)	214
POS_H(1)	215
POS_H(0.5)	216
POS_H(0.25)	217
POS_H(0.125)	218
POS_H(0.1)	219
POS_I(128)	220
POS_I(100)	221
POS_I(50)	222
POS_I(32)	223
POS_I(25)	224
POS_I(10)	225
POS_I(8)	226
POS_I(5)	227
POS_I(2.5)	228
POS_I(2)	229
POS_I(1)	230
POS_I(0.5)	231
POS_I(0.25)	232
POS_I(0.125)	233
POS_I(0.1)	234
POS_J(128)	235
POS_J(100)	236
POS_J(50)	237
POS_J(32)	238
POS_J(25)	239
POS_J(10)	240
POS_J(8)	241
POS_J(5)	242
POS_J(2.5)	243
POS_J(2)	244
POS_J(1)	245
POS_J(0.5)	246
POS_J(0.25)	247
POS_J(0.125)	248
POS_J(0.1)	249
NEG_A(0)	250
NEG_B(0)	251
NEG_C(0)	252
NEG_D(0)	253
NEG_E(0)	254
NEG_F(0)	255
NEG_G(0)	256
NEG_H(0)	257
NEG_I(0)	258

## Sheet: Animal name and treatment
Animal name	Strain	Treatment	Time
HW1	H/W	C	1.5 h
HW2	H/W	C	1.5 h
HW3	H/W	C	1.5 h
HW4	H/W	T	1.5 h
HW5	H/W	T	1.5 h
HW6	H/W	T	1.5 h
WW45	H/W	T	3 h
WW46	H/W	T	3 h
WW47	H/W	T	3 h
WW48	H/W	T	3 h
WW41	H/W	T	6 h
WW42	H/W	T	6 h
WW43	H/W	T	6 h
WW44	H/W	T	6 h
WW37	H/W	T	10 h
WW38	H/W	T	10 h
WW39	H/W	T	10 h
WW40	H/W	T	10 h
HW4D12	H/W	C	4 days
HW4D16	H/W	C	4 days
HW4D20	H/W	C	4 days
HW4D2	H/W	C	4 days
HW4D15	H/W	T	4 days
HW4D19	H/W	T	4 days
HW4D3	H/W	T	4 days
HW4D4	H/W	T	4 days
HW10D10	H/W	C	10 days
HW10D11	H/W	C	10 days
HW10D14	H/W	C	10 days
HW10D17	H/W	C	10 days
HW10D5	H/W	C	10 days
HW10D18	H/W	T	10 days
HW10D1	H/W	T	10 days
HW10D8	H/W	T	10 days
HW10D9	H/W	T	10 days
HW10D13	H/W	T	10 days
HW11	H/W	T	16 days
HW12	H/W	T	16 days
HW13	H/W	T	16 days
HW14	H/W	T	16 days
HW7	H/W	C	16 days
HW8	H/W	C	16 days
HW9	H/W	C	16 days
HW10	H/W	C	16 days
WW49	H/W	Untreated	19 h
WW50	H/W	Untreated	19 h
WW51	H/W	Untreated	19 h
WW1	H/W	C	19 h
WW2	H/W	C	19 h
WW3	H/W	C	19 h
WW4	H/W	C	19 h
WW5	H/W	T0.001	19 h
WW6	H/W	T0.001	19 h
WW7	H/W	T0.001	19 h
WW8	H/W	T0.001	19 h
WW9	H/W	T0.01	19 h
WW10	H/W	T0.01	19 h
WW11	H/W	T0.01	19 h
WW12	H/W	T0.01	19 h
WW13	H/W	T0.1	19 h
WW14	H/W	T0.1	19 h
WW15	H/W	T0.1	19 h
WW16	H/W	T0.1	19 h
WW17	H/W	T1	19 h
WW18	H/W	T1	19 h
WW19	H/W	T1	19 h
WW20	H/W	T1	19 h
WW21	H/W	T10	19 h
WW22	H/W	T10	19 h
WW23	H/W	T10	19 h
WW24	H/W	T10	19 h
WW25	H/W	T100	19 h
WW26	H/W	T100	19 h
WW27	H/W	T100	19 h
WW28	H/W	T100	19 h
WW29	H/W	T1000	19 h
WW30	H/W	T1000	19 h
WW31	H/W	T1000	19 h
WW32	H/W	T1000	19 h
WW33	H/W	T3000	19 h
WW34	H/W	T3000	19 h
WW35	H/W	T3000	19 h
WW36	H/W	T3000	19 h
LE96	L-E	T	3 h
LE97	L-E	T	3 h
LE98	L-E	T	3 h
LE99	L-E	T	3 h
LE92	L-E	T	6 h
LE93	L-E	T	6 h
LE94	L-E	T	6 h
LE95	L-E	T	6 h
LE88	L-E	T	10 h
LE89	L-E	T	10 h
LE90	L-E	T	10 h
LE91	L-E	T	10 h
LE4D50	L-E	T	4 days
LE4D52	L-E	T	4 days
LE4D55	L-E	T	4 days
LE4D58	L-E	T	4 days
LE4D51	L-E	C	4 days
LE4D53	L-E	C	4 days
LE4D56	L-E	C	4 days
LE4D57	L-E	C	4 days
LE10D27	L-E	C	10 days
LE10D28	L-E	C	10 days
LE10D35	L-E	C	10 days
LE10D37	L-E	C	10 days
LE10D29	L-E	T	10 days
LE10D30	L-E	T	10 days
LE10D33	L-E	T	10 days
LE10D34	L-E	T	10 days
LE10D38	L-E	T	10 days
LE100	L-E	Untreated	19 h
LE101	L-E	Untreated	19 h
LE102	L-E	Untreated	19 h
LE52	L-E	C	19 h
LE53	L-E	C	19 h
LE54	L-E	C	19 h
LE55	L-E	C	19 h
LE56	L-E	T0.001	19 h
LE57	L-E	T0.001	19 h
LE58	L-E	T0.001	19 h
LE59	L-E	T0.001	19 h
LE60	L-E	T0.01	19 h
LE61	L-E	T0.01	19 h
LE62	L-E	T0.01	19 h
LE63	L-E	T0.01	19 h
LE64	L-E	T0.1	19 h
LE65	L-E	T0.1	19 h
LE66	L-E	T0.1	19 h
LE67	L-E	T0.1	19 h
LE68	L-E	T1	19 h
LE69	L-E	T1	19 h
LE70	L-E	T1	19 h
LE71	L-E	T1	19 h
LE72	L-E	T10	19 h
LE73	L-E	T10	19 h
LE74	L-E	T10	19 h
LE75	L-E	T10	19 h
LE76	L-E	T50	19 h
LE77	L-E	T50	19 h
LE78	L-E	T50	19 h
LE79	L-E	T50	19 h
LE80	L-E	T100	19 h
LE81	L-E	T100	19 h
LE82	L-E	T100	19 h
LE83	L-E	T100	19 h
LE84	L-E	T1000	19 h
LE85	L-E	T1000	19 h
LE86	L-E	T1000	19 h
LE87	L-E	T1000	19 h
